# Supplementary material for: 5-Fluoro-3-phenyl-N′-(4-propyl­cyclo­hexyl­idene)-1H-indole-2-carbohydrazide
Source: Acta Crystallogr Sect E Struct Rep Online. 2013 Jul 6;69(Pt 8):o1202. doi: 10.1107/S1600536813018333 (PMC3793713; doi:10.1107/S1600536813018333)
Supplement: Supplementary file 1 [file e-69-o1202-sup1.cif]

##############################################################################
#                                                                            #
# This CIF contains the data in a paper accepted for publication in          #
# Acta Crystallographica Section E. It conforms to the requirements of       #
# Notes for Authors for Acta Crystallographica Section E, and has been       #
# peer reviewed under the auspices of the IUCr Commission on Journals.       #
#                                                                            #
# Full details of the Crystallographic Information File format               #
# are given in the paper "The Crystallographic Information File (CIF):       #
# a New Standard Archive File for Crystallography" by S. R. Hall, F. H.      #
# Allen and I. D. Brown [Acta Cryst. (1991), A47, 655-685].                  #
#                                                                            #
# The current version of the core CIF dictionary is obtainable from          #
# ftp://ftp.iucr.org/pub/cif_core.dic.                                       #
#                                                                            #
# Software is freely available for graphical display of the structure(s)     #
# in this CIF. For information consult the CIF software page                 #
# http://www.iucr.org/resources/cif/software.                                #
#                                                                            #
# This file may be used for bona fide research purposes within the           #
# scientific community so long as proper attribution is given to the journal # 
# article from which it was obtained.                                        #
#                                                                            #
##############################################################################
data_global
_audit_creation_method     'PLATON <TABLE ACC> option'
_journal_date_recd_electronic     2013-07-01
_journal_date_accepted     2013-07-02
_journal_name_full     'Acta Crystallographica, Section E'
_journal_year     2013
_journal_volume     69
_journal_issue      8
_journal_page_first     o1202
_journal_page_last     o1202
_journal_paper_category     QO
_journal_paper_doi     10.1107/S1600536813018333
_journal_coeditor_code     HB7101
_publ_contact_author_name
; Dr. Mehmet Akkurt
;
_publ_contact_author_address
; Department of Physics
  Faculty of Sciences
  Erciyes University
  38039 Kayseri
  Turkey
;
_publ_contact_author_email     akkurt@erciyes.edu.tr
_publ_contact_author_fax     '+90-352-4374933'
_publ_contact_author_phone     '+90-352-2076666 ext. 33106'
_publ_section_title
;\
5-Fluoro-3-phenyl-<i>N</i>'-(4-propylcyclohexylidene)-1<i>H</i>-indole-2-\
carbohydrazide
;
loop_
    _publ_author_name
    _publ_author_footnote
    _publ_author_address
    'Sevim T\"urktekin \,Celikesir' .
; Department of Physics,
  Faculty of Sciences,
  Erciyes University,
  38039 Kayseri,
  Turkey
;
    'Mehmet Akkurt' .
; Department of Physics,
  Faculty of Sciences,
  Erciyes University,
  38039 Kayseri,
  Turkey
;
    'G\"ok\,ce Cihan \"Ust\"unda\(g' .
;
   Department of Pharmaceutical Chemistry,
   Faculty of Pharmacy,
   Istanbul University,
   34116 Beyazit,
   Istanbul,
   Turkey
;
    'Orhan B\"uy\"ukg\"ung\"or' .
;
   Department of Physics,
   Faculty of Arts and Sciences,
   Ondokuz May\?is University,
   55139 Samsun,
   Turkey
;
data_I
_chemical_name_systematic
;\
5-Fluoro-3-phenyl-<i>N</i>'-(4-propylcyclohexylidene)-1<i>H</i>-indole-2-\
carbohydrazide
;
_chemical_name_common     ?
_chemical_formula_moiety     'C24 H26 F N3 O'
_chemical_formula_sum     'C24 H26 F N3 O'
_chemical_formula_structural     ?
_chemical_formula_iupac     'C24 H26 F N3 O'
_chemical_formula_weight     391.48
_chemical_melting_point     ?
_symmetry_cell_setting     tetragonal
_symmetry_space_group_name_H-M     'I -4'
_symmetry_space_group_name_Hall     'I -4'
loop_
    _symmetry_equiv_pos_site_id
    _symmetry_equiv_pos_as_xyz
    1 x,y,z
    2 y,-x,-z
    3 -x,-y,z
    4 -y,x,-z
    5 1/2+x,1/2+y,1/2+z
    6 1/2+y,1/2-x,1/2-z
    7 1/2-x,1/2-y,1/2+z
    8 1/2-y,1/2+x,1/2-z
_cell_length_a     22.6986(11)
_cell_length_b     22.6986(11)
_cell_length_c     8.4480(5)
_cell_angle_alpha     90
_cell_angle_beta     90
_cell_angle_gamma     90
_cell_volume     4352.6(5)
_cell_formula_units_Z     8
_cell_measurement_reflns_used     20884
_cell_measurement_theta_min     2.54
_cell_measurement_theta_max     27.37
_cell_measurement_temperature     296(2)
_cell_special_details
;
;
_exptl_crystal_description     'prism'
_exptl_crystal_colour     'colourless'
_exptl_crystal_size_max     0.63
_exptl_crystal_size_mid     0.46
_exptl_crystal_size_min     0.28
_exptl_crystal_size_rad     ?
_exptl_crystal_density_diffrn     1.195
_exptl_crystal_density_meas     ?
_exptl_crystal_density_method     'Not Measured'
_exptl_crystal_F_000     1664
loop_
    _exptl_crystal_face_index_h
    _exptl_crystal_face_index_k
    _exptl_crystal_face_index_l
    _exptl_crystal_face_perp_dist
    0 -1 0 0.0540
    0 1 0 0.2300
    3 -5 -5 0.2530
    6 3 4 0.2170
    -4 3 3 0.3090
    8 -2 1 0.2310
    1 2 7 0.2370
    3 -4 -1 0.1590
    0 -8 1 0.0530
    0 -8 -1 0.0640
    -1 -1 0 0.1620
    6 3 -2 0.3050
    7 -1 -2 0.2330
    -4 -1 0 0.2270
    -1 0 0 0.2530
    -7 -1 -1 0.3090
    -5 3 -1 0.4010
_exptl_absorpt_coefficient_mu     0.080
_exptl_absorpt_correction_type     integration
_exptl_absorpt_process_details     '(Stoe & Cie, 2002)'
_exptl_absorpt_correction_T_min     0.957
_exptl_absorpt_correction_T_max     0.978
_exptl_special_details
;
;
_diffrn_ambient_temperature     296(2)
_diffrn_radiation_type     'Mo K\a'
_diffrn_radiation_wavelength     0.71073
_diffrn_radiation_monochromator     'plane graphite'
_diffrn_measurement_device_type     'Stoe IPDS 2'
_diffrn_measurement_device     '2-circle goniometer'
_diffrn_measurement_method     '\w-scans'
_diffrn_detector_area_resol_mean     6.67
_diffrn_reflns_number     15640
_diffrn_reflns_av_R_equivalents     0.0660
_diffrn_reflns_av_sigmaI/netI     0.0495
_diffrn_reflns_theta_min     2.54
_diffrn_reflns_theta_max     26.49
_diffrn_reflns_theta_full     25.24
_diffrn_measured_fraction_theta_max     0.999
_diffrn_measured_fraction_theta_full     0.999
_diffrn_reflns_limit_h_min     -28
_diffrn_reflns_limit_h_max     27
_diffrn_reflns_limit_k_min     -28
_diffrn_reflns_limit_k_max     28
_diffrn_reflns_limit_l_min     -10
_diffrn_reflns_limit_l_max     10
_diffrn_reflns_reduction_process
;
;
_refine_special_details
;
Refinement on <i>F</i>^2^ for ALL reflections except those flagged by the user
for potential systematic errors. Weighted <i>R</i>-factors <i>wR</i> and all
goodnesses of fit <i>S</i> are based on <i>F</i>^2^, conventional
<i>R</i>-factors <i>R</i> are based on <i>F</i>, with <i>F</i> set to zero for
negative <i>F</i>^2^. The observed criterion of <i>F</i>^2^ > \s(<i>F</i>^2^)
is used only for calculating -<i>R</i>-factor-obs <i>etc</i>. and is not
relevant to the choice of reflections for refinement. <i>R</i>-factors based
on <i>F</i>^2^ are statistically about twice as large as those based on
<i>F</i>, and <i>R</i>-factors based on ALL data will be even larger.
;
_reflns_number_total     4531
_reflns_number_gt     3430
_reflns_threshold_expression     I>2\s(I)
_refine_ls_structure_factor_coef     Fsqd
_refine_ls_matrix_type     full
_refine_ls_R_factor_all     0.0681
_refine_ls_R_factor_gt     0.0465
_refine_ls_wR_factor_gt     0.0853
_refine_ls_wR_factor_ref     0.0922
_refine_ls_goodness_of_fit_ref     1.032
_refine_ls_restrained_S_all     1.034
_refine_ls_number_reflns     4531
_refine_ls_number_parameters     267
_refine_ls_number_restraints     2
_refine_ls_number_constraints     ?
_refine_ls_hydrogen_treatment     mixed
_refine_ls_weighting_scheme     calc
_refine_ls_weighting_details
              'W=1/[\S^2^(FO^2^)+(0.0396P)^2^+0.3772P] WHERE P=(FO^2^+2FC^2^)/3'
_atom_sites_solution_hydrogens     mixed
_atom_sites_solution_primary     ?
_atom_sites_solution_secondary     ?
_refine_ls_shift/su_max     0.000
_refine_ls_shift/su_mean     0.000
_refine_diff_density_max     0.129
_refine_diff_density_min     -0.108
_refine_ls_extinction_method     'none'
_refine_ls_abs_structure_details     none
loop_
    _atom_type_symbol
    _atom_type_description
    _atom_type_scat_dispersion_real
    _atom_type_scat_dispersion_imag
    _atom_type_scat_source
    C C 0.0033 0.0016 ' International Tables Vol C Tables 4.2.6.8 and 6.1.1.4'
    H H 0.0000 0.0000 ' International Tables Vol C Tables 4.2.6.8 and 6.1.1.4'
    F F 0.0171 0.0103 ' International Tables Vol C Tables 4.2.6.8 and 6.1.1.4'
    N N 0.0061 0.0033 ' International Tables Vol C Tables 4.2.6.8 and 6.1.1.4'
    O O 0.0106 0.0060 ' International Tables Vol C Tables 4.2.6.8 and 6.1.1.4'
_computing_data_collection     'X-AREA (Stoe & Cie, 2002)'
_computing_cell_refinement     'X-AREA (Stoe & Cie, 2002)'
_computing_data_reduction     'X-RED32 (Stoe & Cie, 2002)'
_computing_structure_solution     'SHELXS97 (Sheldrick, 2008)'
_computing_structure_refinement     'SHELXL97 (Sheldrick, 2008)'
_computing_molecular_graphics     'ORTEP-3 for Windows (Farrugia, 2012)'
_computing_publication_material     'WinGX (Farrugia, 2012)'
loop_
    _atom_site_type_symbol
    _atom_site_label
    _atom_site_fract_x
    _atom_site_fract_y
    _atom_site_fract_z
    _atom_site_U_iso_or_equiv
    _atom_site_thermal_displace_type
    _atom_site_calc_flag
    _atom_site_refinement_flags
    _atom_site_occupancy
    _atom_site_disorder_assembly
    _atom_site_disorder_group
    F F1 0.95641(9) 0.05822(8) 0.6774(3) 0.0742(7) Uani d . 1.000 . .
    O O1 0.77085(10) 0.26762(14) 0.0944(4) 0.1013(11) Uani d . 1.000 . .
    N N1 0.80598(10) 0.18855(10) 0.3230(3) 0.0513(8) Uani d . 1.000 . .
    N N2 0.84810(11) 0.24602(12) -0.0590(3) 0.0588(9) Uani d D 1.000 . .
    N N3 0.83121(11) 0.28546(12) -0.1750(3) 0.0608(9) Uani d . 1.000 . .
    C C1 0.83656(11) 0.15385(12) 0.4270(4) 0.0476(9) Uani d . 1.000 . .
    C C2 0.82036(14) 0.13032(13) 0.5733(4) 0.0587(10) Uani d . 1.000 . .
    C C3 0.86172(14) 0.09835(13) 0.6542(4) 0.0605(11) Uani d . 1.000 . .
    C C4 0.91761(14) 0.09077(12) 0.5911(4) 0.0559(10) Uani d . 1.000 . .
    C C5 0.93519(12) 0.11312(12) 0.4498(4) 0.0507(9) Uani d . 1.000 . .
    C C6 0.89358(11) 0.14621(11) 0.3643(3) 0.0432(8) Uani d . 1.000 . .
    C C7 0.89623(11) 0.17781(11) 0.2192(3) 0.0428(8) Uani d . 1.000 . .
    C C8 0.94986(11) 0.18498(11) 0.1185(3) 0.0443(9) Uani d . 1.000 . .
    C C9 0.96716(13) 0.14270(14) 0.0110(4) 0.0584(11) Uani d . 1.000 . .
    C C10 1.01697(14) 0.15077(16) -0.0816(4) 0.0665(11) Uani d . 1.000 . .
    C C11 1.05025(13) 0.20044(16) -0.0662(4) 0.0667(11) Uani d . 1.000 . .
    C C12 1.03435(15) 0.24189(17) 0.0407(5) 0.0777(14) Uani d . 1.000 . .
    C C13 0.98449(13) 0.23467(14) 0.1336(4) 0.0634(11) Uani d . 1.000 . .
    C C14 0.84140(11) 0.20304(11) 0.1986(3) 0.0465(9) Uani d . 1.000 . .
    C C15 0.81674(12) 0.24211(14) 0.0752(4) 0.0566(10) Uani d . 1.000 . .
    C C16 0.86492(14) 0.29068(14) -0.2948(4) 0.0592(11) Uani d . 1.000 . .
    C C17 0.92192(15) 0.26047(14) -0.3283(4) 0.0687(11) Uani d . 1.000 . .
    C C18 0.97104(15) 0.30538(16) -0.3529(4) 0.0723(12) Uani d . 1.000 . .
    C C19 0.95600(16) 0.35201(15) -0.4750(4) 0.0673(11) Uani d . 1.000 . .
    C C20 0.89727(17) 0.38012(17) -0.4386(5) 0.0780(12) Uani d . 1.000 . .
    C C21 0.84788(16) 0.33486(19) -0.4175(5) 0.0830(14) Uani d . 1.000 . .
    C C22 1.0046(2) 0.3974(2) -0.4948(5) 0.0937(16) Uani d . 1.000 . .
    C C23 1.0627(2) 0.3747(3) -0.5558(8) 0.131(3) Uani d . 1.000 . .
    C C24 1.1078(3) 0.4215(4) -0.5818(8) 0.169(4) Uani d . 1.000 . .
    H H1 0.77000 0.19950 0.33440 0.0620 Uiso c RU 1.000 . .
    H H2 0.78280 0.13620 0.61440 0.0700 Uiso c RU 1.000 . .
    H H2A 0.8751(11) 0.2227(12) -0.060(3) 0.060(9) Uiso d D 1.000 . .
    H H3 0.85230 0.08170 0.75150 0.0730 Uiso c RU 1.000 . .
    H H5 0.97300 0.10680 0.41120 0.0610 Uiso c RU 1.000 . .
    H H9 0.94520 0.10830 0.00050 0.0700 Uiso c RU 1.000 . .
    H H10 1.02770 0.12210 -0.15470 0.0800 Uiso c RU 1.000 . .
    H H11 1.08360 0.20580 -0.12860 0.0800 Uiso c RU 1.000 . .
    H H12 1.05710 0.27570 0.05200 0.0930 Uiso c RU 1.000 . .
    H H13 0.97430 0.26350 0.20680 0.0760 Uiso c RU 1.000 . .
    H H17A 0.91790 0.23630 -0.42240 0.0830 Uiso c RU 1.000 . .
    H H17B 0.93190 0.23480 -0.24040 0.0830 Uiso c RU 1.000 . .
    H H18A 0.97950 0.32450 -0.25280 0.0870 Uiso c RU 1.000 . .
    H H18B 1.00640 0.28490 -0.38620 0.0870 Uiso c RU 1.000 . .
    H H19 0.95180 0.33180 -0.57680 0.0810 Uiso c RU 1.000 . .
    H H20A 0.88690 0.40670 -0.52400 0.0930 Uiso c RU 1.000 . .
    H H20B 0.90080 0.40320 -0.34250 0.0930 Uiso c RU 1.000 . .
    H H21A 0.81190 0.35470 -0.38560 0.1000 Uiso c RU 1.000 . .
    H H21B 0.84050 0.31500 -0.51730 0.1000 Uiso c RU 1.000 . .
    H H22A 0.99070 0.42770 -0.56670 0.1130 Uiso c RU 1.000 . .
    H H22B 1.01140 0.41600 -0.39310 0.1130 Uiso c RU 1.000 . .
    H H23A 1.07820 0.34630 -0.48090 0.1570 Uiso c RU 1.000 . .
    H H23B 1.05600 0.35430 -0.65500 0.1570 Uiso c RU 1.000 . .
    H H24A 1.11610 0.44090 -0.48330 0.2030 Uiso c RU 1.000 . .
    H H24B 1.09310 0.44970 -0.65680 0.2030 Uiso c RU 1.000 . .
    H H24C 1.14330 0.40400 -0.62200 0.2030 Uiso c RU 1.000 . .
loop_
    _atom_site_aniso_label
    _atom_site_aniso_U_11
    _atom_site_aniso_U_22
    _atom_site_aniso_U_33
    _atom_site_aniso_U_12
    _atom_site_aniso_U_13
    _atom_site_aniso_U_23
    F1 0.0820(13) 0.0652(11) 0.0755(13) 0.0059(9) -0.0167(10) 0.0183(10)
    O1 0.0639(15) 0.135(2) 0.105(2) 0.0507(15) 0.0263(15) 0.0539(19)
    N1 0.0347(11) 0.0569(14) 0.0623(15) 0.0076(10) 0.0116(11) 0.0062(12)
    N2 0.0488(14) 0.0670(16) 0.0605(16) 0.0165(13) -0.0026(13) 0.0149(14)
    N3 0.0486(13) 0.0740(17) 0.0599(16) 0.0073(12) -0.0061(14) 0.0195(14)
    C1 0.0434(14) 0.0435(14) 0.0558(17) 0.0010(11) 0.0067(14) -0.0004(14)
    C2 0.0553(17) 0.0578(17) 0.0630(19) 0.0022(14) 0.0196(16) 0.0060(16)
    C3 0.074(2) 0.0535(17) 0.0540(18) -0.0014(15) 0.0104(17) 0.0073(15)
    C4 0.0631(19) 0.0438(16) 0.0609(19) 0.0019(13) -0.0076(16) 0.0050(15)
    C5 0.0426(14) 0.0480(15) 0.0616(18) 0.0028(12) -0.0002(14) 0.0011(14)
    C6 0.0405(14) 0.0390(13) 0.0502(15) 0.0013(11) 0.0035(12) -0.0029(12)
    C7 0.0364(13) 0.0437(14) 0.0483(16) 0.0026(11) 0.0025(12) -0.0005(12)
    C8 0.0336(13) 0.0507(15) 0.0487(17) 0.0053(11) -0.0003(12) 0.0087(13)
    C9 0.0444(16) 0.0658(19) 0.065(2) -0.0009(14) 0.0054(15) -0.0084(16)
    C10 0.0536(18) 0.084(2) 0.062(2) 0.0113(16) 0.0098(16) -0.0081(18)
    C11 0.0432(16) 0.087(2) 0.070(2) 0.0038(16) 0.0174(16) 0.014(2)
    C12 0.060(2) 0.066(2) 0.107(3) -0.0134(17) 0.020(2) 0.013(2)
    C13 0.0551(18) 0.0540(17) 0.081(2) -0.0016(14) 0.0174(17) -0.0034(16)
    C14 0.0390(14) 0.0482(15) 0.0523(16) 0.0023(12) 0.0038(13) 0.0020(13)
    C15 0.0379(14) 0.0648(18) 0.067(2) 0.0075(13) 0.0065(15) 0.0128(16)
    C16 0.0519(17) 0.0660(19) 0.0596(19) -0.0019(15) -0.0097(16) 0.0107(16)
    C17 0.078(2) 0.0631(19) 0.065(2) 0.0053(16) 0.0121(18) 0.0046(18)
    C18 0.060(2) 0.088(2) 0.069(2) 0.0106(17) 0.0040(18) 0.015(2)
    C19 0.070(2) 0.075(2) 0.0570(19) -0.0035(17) 0.0010(16) 0.0060(17)
    C20 0.085(2) 0.079(2) 0.070(2) 0.0109(19) 0.002(2) 0.024(2)
    C21 0.064(2) 0.109(3) 0.076(2) 0.0032(19) -0.0066(19) 0.034(2)
    C22 0.095(3) 0.109(3) 0.077(2) -0.022(2) -0.005(2) 0.022(2)
    C23 0.084(3) 0.169(5) 0.139(5) -0.026(3) 0.007(3) 0.047(4)
    C24 0.113(4) 0.272(9) 0.122(5) -0.080(5) -0.013(4) 0.074(5)
_geom_special_details
;
Bond distances, angles <i>etc</i>. have been calculated using the rounded
fractional coordinates. All su's are estimated from the variances of the
(full) variance-covariance matrix. The cell e.s.d.'s are taken into account in
the estimation of distances, angles and torsion angles
;
loop_
    _geom_bond_atom_site_label_1
    _geom_bond_atom_site_label_2
    _geom_bond_site_symmetry_1
    _geom_bond_site_symmetry_2
    _geom_bond_distance
    _geom_bond_publ_flag
    F1 C4 . . 1.361(4) no
    O1 C15 . . 1.203(4) no
    N1 C1 . . 1.369(4) no
    N1 C14 . . 1.364(4) no
    N2 N3 . . 1.382(4) no
    N2 C15 . . 1.342(4) no
    N3 C16 . . 1.274(4) no
    N1 H1 . . 0.8600 no
    N2 H2A . . 0.81(3) no
    C1 C2 . . 1.396(5) no
    C1 C6 . . 1.409(4) no
    C2 C3 . . 1.369(4) no
    C3 C4 . . 1.387(5) no
    C4 C5 . . 1.357(5) no
    C5 C6 . . 1.406(4) no
    C6 C7 . . 1.422(4) no
    C7 C8 . . 1.494(4) no
    C7 C14 . . 1.381(4) no
    C8 C9 . . 1.378(4) no
    C8 C13 . . 1.381(4) no
    C9 C10 . . 1.387(4) no
    C10 C11 . . 1.363(5) no
    C11 C12 . . 1.353(5) no
    C12 C13 . . 1.387(5) no
    C14 C15 . . 1.479(4) no
    C16 C21 . . 1.493(5) no
    C16 C17 . . 1.491(5) no
    C17 C18 . . 1.525(5) no
    C18 C19 . . 1.517(5) no
    C19 C22 . . 1.519(6) no
    C19 C20 . . 1.510(5) no
    C20 C21 . . 1.531(6) no
    C22 C23 . . 1.507(7) no
    C23 C24 . . 1.492(10) no
    C2 H2 . . 0.9300 no
    C3 H3 . . 0.9300 no
    C5 H5 . . 0.9300 no
    C9 H9 . . 0.9300 no
    C10 H10 . . 0.9300 no
    C11 H11 . . 0.9300 no
    C12 H12 . . 0.9300 no
    C13 H13 . . 0.9300 no
    C17 H17A . . 0.9700 no
    C17 H17B . . 0.9700 no
    C18 H18A . . 0.9700 no
    C18 H18B . . 0.9700 no
    C19 H19 . . 0.9800 no
    C20 H20A . . 0.9700 no
    C20 H20B . . 0.9700 no
    C21 H21A . . 0.9700 no
    C21 H21B . . 0.9700 no
    C22 H22A . . 0.9700 no
    C22 H22B . . 0.9700 no
    C23 H23A . . 0.9700 no
    C23 H23B . . 0.9700 no
    C24 H24A . . 0.9600 no
    C24 H24B . . 0.9600 no
    C24 H24C . . 0.9600 no
loop_
    _geom_angle_atom_site_label_1
    _geom_angle_atom_site_label_2
    _geom_angle_atom_site_label_3
    _geom_angle_site_symmetry_1
    _geom_angle_site_symmetry_2
    _geom_angle_site_symmetry_3
    _geom_angle
    _geom_angle_publ_flag
    C1 N1 C14 . . . 109.5(2) no
    N3 N2 C15 . . . 119.7(3) no
    N2 N3 C16 . . . 117.2(3) no
    C1 N1 H1 . . . 125.00 no
    C14 N1 H1 . . . 125.00 no
    N3 N2 H2A . . . 128.8(18) no
    C15 N2 H2A . . . 111.5(18) no
    N1 C1 C6 . . . 107.2(3) no
    C2 C1 C6 . . . 121.9(3) no
    N1 C1 C2 . . . 130.9(3) no
    C1 C2 C3 . . . 117.7(3) no
    C2 C3 C4 . . . 120.1(3) no
    F1 C4 C3 . . . 117.0(3) no
    C3 C4 C5 . . . 124.1(3) no
    F1 C4 C5 . . . 118.9(3) no
    C4 C5 C6 . . . 117.0(3) no
    C1 C6 C5 . . . 119.3(3) no
    C5 C6 C7 . . . 133.2(2) no
    C1 C6 C7 . . . 107.5(2) no
    C6 C7 C14 . . . 106.3(2) no
    C8 C7 C14 . . . 128.1(2) no
    C6 C7 C8 . . . 125.5(2) no
    C7 C8 C13 . . . 120.0(2) no
    C9 C8 C13 . . . 117.9(3) no
    C7 C8 C9 . . . 122.1(2) no
    C8 C9 C10 . . . 120.8(3) no
    C9 C10 C11 . . . 120.5(3) no
    C10 C11 C12 . . . 119.4(3) no
    C11 C12 C13 . . . 120.9(3) no
    C8 C13 C12 . . . 120.6(3) no
    N1 C14 C15 . . . 117.7(2) no
    C7 C14 C15 . . . 132.7(2) no
    N1 C14 C7 . . . 109.5(2) no
    N2 C15 C14 . . . 115.8(2) no
    O1 C15 N2 . . . 122.8(3) no
    O1 C15 C14 . . . 121.4(3) no
    N3 C16 C21 . . . 117.3(3) no
    C17 C16 C21 . . . 113.7(3) no
    N3 C16 C17 . . . 129.0(3) no
    C16 C17 C18 . . . 110.7(3) no
    C17 C18 C19 . . . 113.2(3) no
    C18 C19 C20 . . . 110.8(3) no
    C18 C19 C22 . . . 112.6(3) no
    C20 C19 C22 . . . 112.2(3) no
    C19 C20 C21 . . . 112.8(3) no
    C16 C21 C20 . . . 110.0(3) no
    C19 C22 C23 . . . 116.2(4) no
    C22 C23 C24 . . . 114.1(6) no
    C1 C2 H2 . . . 121.00 no
    C3 C2 H2 . . . 121.00 no
    C2 C3 H3 . . . 120.00 no
    C4 C3 H3 . . . 120.00 no
    C4 C5 H5 . . . 122.00 no
    C6 C5 H5 . . . 121.00 no
    C8 C9 H9 . . . 120.00 no
    C10 C9 H9 . . . 120.00 no
    C9 C10 H10 . . . 120.00 no
    C11 C10 H10 . . . 120.00 no
    C10 C11 H11 . . . 120.00 no
    C12 C11 H11 . . . 120.00 no
    C11 C12 H12 . . . 120.00 no
    C13 C12 H12 . . . 120.00 no
    C8 C13 H13 . . . 120.00 no
    C12 C13 H13 . . . 120.00 no
    C16 C17 H17A . . . 110.00 no
    C16 C17 H17B . . . 109.00 no
    C18 C17 H17A . . . 110.00 no
    C18 C17 H17B . . . 110.00 no
    H17A C17 H17B . . . 108.00 no
    C17 C18 H18A . . . 109.00 no
    C17 C18 H18B . . . 109.00 no
    C19 C18 H18A . . . 109.00 no
    C19 C18 H18B . . . 109.00 no
    H18A C18 H18B . . . 108.00 no
    C18 C19 H19 . . . 107.00 no
    C20 C19 H19 . . . 107.00 no
    C22 C19 H19 . . . 107.00 no
    C19 C20 H20A . . . 109.00 no
    C19 C20 H20B . . . 109.00 no
    C21 C20 H20A . . . 109.00 no
    C21 C20 H20B . . . 109.00 no
    H20A C20 H20B . . . 108.00 no
    C16 C21 H21A . . . 110.00 no
    C16 C21 H21B . . . 110.00 no
    C20 C21 H21A . . . 110.00 no
    C20 C21 H21B . . . 110.00 no
    H21A C21 H21B . . . 108.00 no
    C19 C22 H22A . . . 108.00 no
    C19 C22 H22B . . . 108.00 no
    C23 C22 H22A . . . 108.00 no
    C23 C22 H22B . . . 108.00 no
    H22A C22 H22B . . . 107.00 no
    C22 C23 H23A . . . 109.00 no
    C22 C23 H23B . . . 109.00 no
    C24 C23 H23A . . . 109.00 no
    C24 C23 H23B . . . 109.00 no
    H23A C23 H23B . . . 108.00 no
    C23 C24 H24A . . . 109.00 no
    C23 C24 H24B . . . 109.00 no
    C23 C24 H24C . . . 109.00 no
    H24A C24 H24B . . . 110.00 no
    H24A C24 H24C . . . 109.00 no
    H24B C24 H24C . . . 110.00 no
loop_
    _geom_torsion_atom_site_label_1
    _geom_torsion_atom_site_label_2
    _geom_torsion_atom_site_label_3
    _geom_torsion_atom_site_label_4
    _geom_torsion_site_symmetry_1
    _geom_torsion_site_symmetry_2
    _geom_torsion_site_symmetry_3
    _geom_torsion_site_symmetry_4
    _geom_torsion
    _geom_torsion_publ_flag
    C1 N1 C14 C15 . . . . -178.2(2) no
    C14 N1 C1 C2 . . . . 176.9(3) no
    C14 N1 C1 C6 . . . . -0.2(3) no
    C1 N1 C14 C7 . . . . 0.0(3) no
    C15 N2 N3 C16 . . . . 174.8(3) no
    N3 N2 C15 O1 . . . . 7.1(5) no
    N3 N2 C15 C14 . . . . -174.2(2) no
    N2 N3 C16 C21 . . . . -177.8(3) no
    N2 N3 C16 C17 . . . . -1.1(5) no
    C2 C1 C6 C7 . . . . -177.2(3) no
    N1 C1 C2 C3 . . . . -177.8(3) no
    C6 C1 C2 C3 . . . . -1.0(4) no
    N1 C1 C6 C7 . . . . 0.3(3) no
    C2 C1 C6 C5 . . . . 1.1(4) no
    N1 C1 C6 C5 . . . . 178.6(2) no
    C1 C2 C3 C4 . . . . 0.6(4) no
    C2 C3 C4 F1 . . . . -179.6(3) no
    C2 C3 C4 C5 . . . . -0.3(5) no
    C3 C4 C5 C6 . . . . 0.4(4) no
    F1 C4 C5 C6 . . . . 179.7(2) no
    C4 C5 C6 C7 . . . . 177.0(3) no
    C4 C5 C6 C1 . . . . -0.8(4) no
    C5 C6 C7 C8 . . . . -2.3(5) no
    C1 C6 C7 C14 . . . . -0.2(3) no
    C5 C6 C7 C14 . . . . -178.2(3) no
    C1 C6 C7 C8 . . . . 175.7(2) no
    C6 C7 C14 N1 . . . . 0.1(3) no
    C6 C7 C8 C9 . . . . 83.4(4) no
    C6 C7 C14 C15 . . . . 178.0(3) no
    C8 C7 C14 N1 . . . . -175.6(2) no
    C14 C7 C8 C13 . . . . 79.6(4) no
    C14 C7 C8 C9 . . . . -101.6(3) no
    C8 C7 C14 C15 . . . . 2.2(5) no
    C6 C7 C8 C13 . . . . -95.4(3) no
    C9 C8 C13 C12 . . . . 1.3(5) no
    C7 C8 C13 C12 . . . . -179.9(3) no
    C7 C8 C9 C10 . . . . 179.6(3) no
    C13 C8 C9 C10 . . . . -1.6(4) no
    C8 C9 C10 C11 . . . . 1.0(5) no
    C9 C10 C11 C12 . . . . 0.2(5) no
    C10 C11 C12 C13 . . . . -0.5(5) no
    C11 C12 C13 C8 . . . . -0.2(5) no
    N1 C14 C15 N2 . . . . -167.4(3) no
    C7 C14 C15 O1 . . . . -166.4(3) no
    C7 C14 C15 N2 . . . . 14.9(5) no
    N1 C14 C15 O1 . . . . 11.3(4) no
    N3 C16 C17 C18 . . . . -122.2(4) no
    C21 C16 C17 C18 . . . . 54.6(4) no
    N3 C16 C21 C20 . . . . 121.6(3) no
    C17 C16 C21 C20 . . . . -55.6(4) no
    C16 C17 C18 C19 . . . . -52.3(4) no
    C17 C18 C19 C20 . . . . 51.8(4) no
    C17 C18 C19 C22 . . . . 178.4(3) no
    C18 C19 C20 C21 . . . . -52.9(4) no
    C22 C19 C20 C21 . . . . -179.7(3) no
    C18 C19 C22 C23 . . . . 63.2(5) no
    C20 C19 C22 C23 . . . . -170.9(4) no
    C19 C20 C21 C16 . . . . 54.5(4) no
    C19 C22 C23 C24 . . . . 176.7(5) no
loop_
    _geom_hbond_atom_site_label_D
    _geom_hbond_atom_site_label_H
    _geom_hbond_atom_site_label_A
    _geom_hbond_site_symmetry_A
    _geom_hbond_distance_DH
    _geom_hbond_distance_HA
    _geom_hbond_distance_DA
    _geom_hbond_angle_DHA
    _geom_hbond_publ_flag
    N1 H1 O1 7_655 0.86 2.50 3.048(4) 123 yes
    N1 H1 N3 7_655 0.86 2.32 3.170(3) 168 yes
    C2 H2 O1 7_655 0.93 2.51 3.112(4) 123 yes
    C5 H5 F1 2_666 0.93 2.52 3.383(3) 154 yes
    C3 H3 Cg3 4_646 0.93 2.82 3.708(3) 160 yes
    C11 H11 Cg1 2_665 0.93 2.89 3.683(3) 144 yes
    C17 H17A Cg2 1_554 0.97 2.81 3.571(3) 136 yes
    C17 H17B Cg3 . 0.97 2.90 3.810(4) 157 yes
_iucr_refine_instructions_details
;
TITL CRY-PR
CELL  0.71073  22.6986  22.6986   8.4480   90.000   90.000   90.000
ZERR     8.00   0.0011   0.0011   0.0005    0.000    0.000    0.000
LATT  -2
SYMM  - X, - Y,   Z
SYMM    Y, - X, - Z
SYMM  - Y,   X, - Z
SFAC  C    H    N    O    F
UNIT  192  208  24   8    8
MERG   2
OMIT    -4.00  53.00
TWIN
DFIX   0.860   0.020 N2 H2A
eqiv $1 -x+3/2, -y+1/2, z+1/2
htab n1 n3_$1
htab n1 o1_$1
FMAP   2
PLAN    3
ACTA
BOND
BOND   $H
CONF
BUMP
L.S.  13
WGHT    0.039600    0.377200
BASF   0.50125
FVAR       0.26799
C1    1    0.836555    0.153846    0.426968    11.00000    0.04335    0.04347 =
         0.05585   -0.00036    0.00675    0.00104
C2    1    0.820362    0.130319    0.573278    11.00000    0.05532    0.05778 =
         0.06304    0.00604    0.01956    0.00216
AFIX  43
H2    2    0.782803    0.136151    0.614375    11.00000   -1.20000
AFIX   0
C3    1    0.861718    0.098349    0.654186    11.00000    0.07396    0.05349 =
         0.05397    0.00728    0.01044   -0.00142
AFIX  43
H3    2    0.852314    0.081699    0.751546    11.00000   -1.20000
AFIX   0
C4    1    0.917609    0.090773    0.591103    11.00000    0.06311    0.04381 =
         0.06087    0.00501   -0.00758    0.00186
C5    1    0.935189    0.113119    0.449796    11.00000    0.04260    0.04797 =
         0.06159    0.00106   -0.00018    0.00285
AFIX  43
H5    2    0.973048    0.106835    0.411241    11.00000   -1.20000
AFIX   0
C6    1    0.893582    0.146208    0.364277    11.00000    0.04055    0.03904 =
         0.05024   -0.00287    0.00349    0.00131
C7    1    0.896230    0.177808    0.219179    11.00000    0.03643    0.04372 =
         0.04830   -0.00050    0.00246    0.00258
C8    1    0.949858    0.184980    0.118485    11.00000    0.03361    0.05075 =
         0.04871    0.00867   -0.00034    0.00528
C9    1    0.967163    0.142700    0.011022    11.00000    0.04444    0.06581 =
         0.06526   -0.00840    0.00542   -0.00095
AFIX  43
H9    2    0.945179    0.108349    0.000464    11.00000   -1.20000
AFIX   0
C10   1    1.016973    0.150773   -0.081564    11.00000    0.05357    0.08384 =
         0.06150   -0.00805    0.00984    0.01134
AFIX  43
H10   2    1.027747    0.122094   -0.154660    11.00000   -1.20000
AFIX   0
C11   1    1.050255    0.200439   -0.066204    11.00000    0.04315    0.08666 =
         0.06987    0.01440    0.01735    0.00378
AFIX  43
H11   2    1.083583    0.205781   -0.128604    11.00000   -1.20000
AFIX   0
C12   1    1.034348    0.241890    0.040670    11.00000    0.05975    0.06624 =
         0.10685    0.01319    0.01957   -0.01339
AFIX  43
H12   2    1.057144    0.275674    0.051951    11.00000   -1.20000
AFIX   0
C13   1    0.984489    0.234668    0.133647    11.00000    0.05506    0.05398 =
         0.08096   -0.00340    0.01741   -0.00161
AFIX  43
H13   2    0.974306    0.263540    0.206808    11.00000   -1.20000
AFIX   0
C14   1    0.841404    0.203039    0.198618    11.00000    0.03903    0.04822 =
         0.05231    0.00195    0.00382    0.00233
C15   1    0.816739    0.242107    0.075166    11.00000    0.03794    0.06475 =
         0.06711    0.01276    0.00648    0.00753
C16   1    0.864925    0.290683   -0.294766    11.00000    0.05188    0.06602 =
         0.05960    0.01074   -0.00972   -0.00192
C17   1    0.921924    0.260475   -0.328261    11.00000    0.07791    0.06310 =
         0.06527    0.00459    0.01207    0.00531
AFIX  23
H17A  2    0.917921    0.236332   -0.422389    11.00000   -1.20000
H17B  2    0.931946    0.234846   -0.240416    11.00000   -1.20000
AFIX   0
C18   1    0.971045    0.305384   -0.352945    11.00000    0.05986    0.08752 =
         0.06946    0.01467    0.00404    0.01060
AFIX  23
H18A  2    0.979457    0.324541   -0.252827    11.00000   -1.20000
H18B  2    1.006433    0.284878   -0.386216    11.00000   -1.20000
AFIX   0
C19   1    0.956003    0.352007   -0.474985    11.00000    0.07032    0.07452 =
         0.05702    0.00601    0.00100   -0.00346
AFIX  13
H19   2    0.951824    0.331767   -0.576836    11.00000   -1.20000
AFIX   0
C20   1    0.897273    0.380117   -0.438568    11.00000    0.08454    0.07861 =
         0.07014    0.02361    0.00207    0.01087
AFIX  23
H20A  2    0.886888    0.406729   -0.523964    11.00000   -1.20000
H20B  2    0.900803    0.403229   -0.342456    11.00000   -1.20000
AFIX   0
C21   1    0.847884    0.334861   -0.417534    11.00000    0.06364    0.10910 =
         0.07617    0.03431   -0.00664    0.00322
AFIX  23
H21A  2    0.811945    0.354701   -0.385637    11.00000   -1.20000
H21B  2    0.840520    0.315038   -0.517311    11.00000   -1.20000
AFIX   0
C22   1    1.004605    0.397405   -0.494804    11.00000    0.09537    0.10874 =
         0.07727    0.02196   -0.00451   -0.02183
AFIX  23
H22A  2    0.990689    0.427666   -0.566739    11.00000   -1.20000
H22B  2    1.011387    0.416010   -0.393056    11.00000   -1.20000
AFIX   0
C23   1    1.062745    0.374691   -0.555827    11.00000    0.08381    0.16918 =
         0.13861    0.04687    0.00691   -0.02602
AFIX  23
H23A  2    1.078227    0.346266   -0.480861    11.00000   -1.20000
H23B  2    1.056025    0.354258   -0.655042    11.00000   -1.20000
AFIX   0
C24   1    1.107834    0.421498   -0.581812    11.00000    0.11321    0.27150 =
         0.12158    0.07410   -0.01281   -0.07997
AFIX  33
H24A  2    1.116056    0.440941   -0.483343    11.00000   -1.20000
H24B  2    1.093147    0.449668   -0.656827    11.00000   -1.20000
H24C  2    1.143322    0.404014   -0.621993    11.00000   -1.20000
AFIX   0
N1    3    0.805983    0.188552    0.322981    11.00000    0.03466    0.05691 =
         0.06233    0.00624    0.01157    0.00757
AFIX  43
H1    2    0.769968    0.199528    0.334358    11.00000   -1.20000
AFIX   0
N2    3    0.848099    0.246025   -0.059008    11.00000    0.04877    0.06696 =
         0.06049    0.01491   -0.00257    0.01645
N3    3    0.831210    0.285457   -0.174966    11.00000    0.04859    0.07399 =
         0.05987    0.01954   -0.00615    0.00727
O1    4    0.770846    0.267624    0.094353    11.00000    0.06394    0.13528 =
         0.10459    0.05390    0.02631    0.05071
F1    5    0.956405    0.058216    0.677444    11.00000    0.08200    0.06521 =
         0.07552    0.01834   -0.01674    0.00590
H2A   2    0.875098    0.222675   -0.060473    11.00000    0.05985
HKLF 4
REM  CRY-PR
REM R1 =  0.0465 for    3430 Fo > 4sig(Fo)  and  0.0681 for all    4531 data
REM    267 parameters refined using      2 restraints
END
WGHT      0.0396      0.3772
REM Highest difference peak  0.129,  deepest hole -0.108,  1-sigma level  0.031
Q1    1   0.9470  0.2760 -0.4346  11.00000  0.05    0.13
Q2    1   0.9667  0.1541  0.1161  11.00000  0.05    0.12
Q3    1   0.9209  0.1790  0.1682  11.00000  0.05    0.12
;
