# Supplementary material for: 5-Fluoro-3-phenyl-N′-(4-propyl­cyclo­hexyl­idene)-1H-indole-2-carbohydrazide
Source: Acta Crystallogr Sect E Struct Rep Online. 2013 Jul 6;69(Pt 8):o1202. doi: 10.1107/S1600536813018333 (PMC3793713; doi:10.1107/S1600536813018333)
Supplement: Supplementary file 2 [file e-69-o1202-Isup2.hkl]

#
# h,k,l, Fc-squared, Fo-squared, sigma(Fo-squared), status flag
#
data_I
_shelx_title ' CRY-PR'
_shelx_refln_list_code          4
_shelx_F_calc_maximum      268.27
_exptl_crystal_F_000      1664.00
_reflns_d_resolution_high  0.7966

loop_
 _space_group_symop_operation_xyz
 'x, y, z'
 '-x, -y, z'
 'y, -x, -z'
 '-y, x, -z'
 'x+1/2, y+1/2, z+1/2'
 '-x+1/2, -y+1/2, z+1/2'
 'y+1/2, -x+1/2, -z+1/2'
 '-y+1/2, x+1/2, -z+1/2'

_cell_length_a    22.6986
_cell_length_b    22.6986
_cell_length_c     8.4480
_cell_angle_alpha  90.000
_cell_angle_beta   90.000
_cell_angle_gamma  90.000

_shelx_F_squared_multiplier     1.000

loop_
 _refln_index_h
 _refln_index_k
 _refln_index_l
 _refln_F_squared_calc
 _refln_F_squared_meas
 _refln_F_squared_sigma
 _refln_observed_status
   2   2   0        218.91        285.80        35.51 o
  -1   3   0      10161.28      10185.82        85.82 o
   1   3   0      43046.62      43483.00       451.27 o
   3   3   0       3055.49       2817.43        38.36 o
  -2   4   0      11994.54      10810.93       258.42 o
   0   4   0      12749.43      12382.75       178.75 o
   2   4   0       4154.60       4515.60        40.57 o
   4   4   0       4666.46       4952.93        56.45 o
  -3   5   0      11644.83      11469.05       189.58 o
  -1   5   0        699.06        848.93        32.99 o
   1   5   0       9614.03       9255.74        50.45 o
   3   5   0       7405.91       6688.34        50.07 o
   5   5   0          2.96         17.00        23.95 o
  -4   6   0       2550.20       2568.73        48.94 o
  -2   6   0        692.73        618.85        29.17 o
   0   6   0         27.97         33.59        24.76 o
   2   6   0      22716.46      23032.12       261.73 o
   4   6   0         54.09         92.42        23.67 o
   6   6   0       1307.82       1262.48        32.04 o
  -5   7   0         20.09         47.23        21.74 o
  -3   7   0        117.76        165.09        24.27 o
  -1   7   0       3244.72       3226.31        62.92 o
   1   7   0      13080.24      12123.26        68.51 o
   3   7   0        577.75        540.87        22.44 o
   5   7   0         73.89        105.22        20.46 o
   7   7   0       4161.60       3975.23        67.39 o
  -6   8   0       1272.51       1292.30        22.57 o
  -4   8   0       4062.18       4061.11        82.57 o
  -2   8   0         13.52         25.67        23.18 o
   0   8   0        276.94        320.59        23.11 o
   2   8   0       2442.82       2602.82        28.33 o
   4   8   0       2112.90       2120.74        24.98 o
   6   8   0         11.80         48.13        18.52 o
   8   8   0        228.29        329.08        32.76 o
  -7   9   0       7388.22       7468.65        31.92 o
  -5   9   0       1011.92       1094.64        57.09 o
  -3   9   0          0.06         -7.67        20.72 o
  -1   9   0       4646.60       4580.37        43.95 o
   1   9   0       4992.96       5106.26        30.92 o
   3   9   0         46.26         31.83        18.94 o
   5   9   0         21.61         32.84        18.59 o
   7   9   0        437.06        421.79        18.72 o
   9   9   0       1782.44       1723.03        27.67 o
  -8  10   0        239.46        254.77        18.37 o
  -6  10   0         10.25         43.97        21.29 o
  -4  10   0         52.37         47.75        18.77 o
  -2  10   0        144.85        127.91        22.09 o
   0  10   0       5284.89       5267.59        37.22 o
   2  10   0        646.61        629.99        19.82 o
   4  10   0       7557.23       8079.10        70.06 o
   6  10   0         25.79         48.75        20.10 o
   8  10   0       1370.00       1300.29        23.68 o
  10  10   0        240.71        193.46        17.53 o
  -9  11   0          1.00          3.63        21.77 o
  -7  11   0        324.48        305.95        20.91 o
  -5  11   0        349.12        320.81        18.49 o
  -3  11   0       2006.27       1878.79        48.90 o
  -1  11   0       1383.61       1238.36        23.30 o
   1  11   0          7.16         14.54        17.30 o
   3  11   0       6717.12       6898.74        60.72 o
   5  11   0          0.01         -8.75        17.56 o
   7  11   0       2796.83       3048.97        58.95 o
   9  11   0          2.01          2.05        16.70 o
  11  11   0        248.49        235.21        19.21 o
 -10  12   0        104.03        117.63        20.16 o
  -8  12   0       4567.16       4698.60       121.35 o
  -6  12   0          5.53         21.41        17.15 o
  -4  12   0        338.11        479.50        18.83 o
  -2  12   0        247.30        257.73        20.06 o
   0  12   0         25.51         40.99        16.57 o
   2  12   0         16.61          8.85        17.33 o
   4  12   0        732.27        832.65        22.71 o
   6  12   0       1502.34       1556.40        35.37 o
   8  12   0        576.42        698.39        19.63 o
  10  12   0         10.32         28.87        16.13 o
  12  12   0        485.75        428.64        17.18 o
 -11  13   0       1532.66       1548.62        28.72 o
  -9  13   0       3133.82       3183.64        75.07 o
  -7  13   0       3441.08       3404.75        84.19 o
  -5  13   0        890.24        779.95        18.54 o
  -3  13   0         15.15         29.78        17.04 o
  -1  13   0        152.34        155.67        18.94 o
   1  13   0        819.31        804.49        18.71 o
   3  13   0       4202.97       4001.49        28.86 o
   5  13   0        249.44        227.51        17.45 o
   7  13   0        505.84        499.02        17.62 o
   9  13   0          0.77          4.14        16.58 o
  11  13   0        167.73        174.95        16.28 o
  13  13   0         23.35         33.47        16.10 o
 -12  14   0        292.01        266.78        19.89 o
 -10  14   0        299.96        269.16        32.89 o
  -8  14   0        240.61        252.29        16.43 o
  -6  14   0        285.37        316.64        18.21 o
  -4  14   0        162.79        154.26        16.60 o
  -2  14   0         55.15         38.32        18.16 o
   0  14   0       1362.12       1324.35        19.53 o
   2  14   0        440.77        397.27        17.34 o
   4  14   0         25.46         41.48        16.03 o
   6  14   0       1335.01       1328.05        21.52 o
   8  14   0         46.26         55.03        16.69 o
  10  14   0        309.38        306.61        16.40 o
  12  14   0        262.29        213.69        16.73 o
  14  14   0        349.91        330.08        26.86 o
 -13  15   0         30.96         14.35        18.29 o
 -11  15   0        224.65        256.50        19.68 o
  -9  15   0        124.22        150.53        15.76 o
  -7  15   0       1496.36       1483.37        25.71 o
  -5  15   0       2646.12       2482.56        33.34 o
  -3  15   0         61.09         57.02        16.07 o
  -1  15   0         17.87         37.39        17.66 o
   1  15   0        294.22        316.56        16.49 o
   3  15   0        527.11        538.20        18.59 o
   5  15   0        812.26        869.64        24.52 o
   7  15   0        182.14        158.47        16.24 o
   9  15   0        897.30        867.02        18.69 o
  11  15   0          0.00          9.74        14.75 o
  13  15   0        343.28        322.26        16.94 o
  15  15   0         95.41        109.25        18.63 o
 -14  16   0        667.61        592.74        22.09 o
 -12  16   0        138.29        152.20        19.00 o
 -10  16   0        950.30        979.65        20.38 o
  -8  16   0        946.48        964.42        18.87 o
  -6  16   0         23.27         40.97        17.69 o
  -4  16   0        498.38        451.06        17.76 o
  -2  16   0        204.39        183.84        19.63 o
   0  16   0         57.91         84.67        18.95 o
   2  16   0        800.79        855.34        18.11 o
   4  16   0        165.15        208.65        16.80 o
   6  16   0        517.30        494.19        17.25 o
   8  16   0         12.98          5.87        17.01 o
  10  16   0          8.69          8.13        16.82 o
  12  16   0        696.16        675.56        17.72 o
  14  16   0        261.55        256.98        15.77 o
  16  16   0        119.33        125.46        19.45 o
 -15  17   0         83.10         92.97        18.30 o
 -13  17   0        400.29        391.14        27.83 o
 -11  17   0         12.68         29.44        16.21 o
  -9  17   0        457.12        463.84        18.36 o
  -7  17   0        563.78        535.97        17.38 o
  -5  17   0       2151.98       2119.65        22.52 o
  -3  17   0          2.17         -3.19        16.65 o
  -1  17   0        232.50        239.47        19.40 o
   1  17   0        555.85        574.07        21.10 o
   3  17   0        145.45        117.67        17.42 o
   5  17   0          2.54          1.29        16.52 o
   7  17   0       1261.68       1240.85        19.39 o
   9  17   0        173.72        175.83        16.35 o
  11  17   0         55.89         52.99        16.37 o
  13  17   0        864.66        897.31        18.12 o
  15  17   0        206.25        259.26        19.99 o
  17  17   0         58.58         52.90        17.48 o
 -16  18   0         14.42         21.71        18.34 o
 -14  18   0        705.22        706.89        22.25 o
 -12  18   0        121.07        108.98        15.84 o
 -10  18   0        126.62         93.01        16.27 o
  -8  18   0        248.36        247.52        17.82 o
  -6  18   0        680.79        709.05        20.34 o
  -4  18   0         19.51         48.25        28.62 o
  -2  18   0          1.43         33.13        16.69 o
   0  18   0         13.07         26.45        18.55 o
   2  18   0          6.71         26.77        16.23 o
   4  18   0        171.56        141.44        16.83 o
   6  18   0       1205.10       1086.49        19.85 o
   8  18   0        247.36        258.04        17.80 o
  10  18   0        178.50        196.18        18.09 o
  12  18   0         44.89         65.00        14.95 o
  14  18   0         10.17          6.93        15.37 o
  16  18   0         11.34         26.81        16.93 o
  18  18   0        191.31        238.42        18.90 o
 -17  19   0         17.98         28.56        17.25 o
 -15  19   0         87.78        108.45        15.38 o
 -13  19   0         43.28         63.84        14.67 o
 -11  19   0         18.94         16.49        15.35 o
  -9  19   0          1.98          6.56        15.63 o
  -7  19   0        469.81        474.60        17.20 o
  -5  19   0        268.09        299.57        17.32 o
  -3  19   0        266.02        278.32        17.28 o
  -1  19   0          2.28         17.82        17.95 o
   1  19   0        194.69        186.60        18.38 o
   3  19   0         67.29         96.76        17.28 o
   5  19   0        209.38        195.91        16.57 o
   7  19   0          8.21         29.90        16.12 o
   9  19   0        292.07        330.59        17.52 o
  11  19   0         41.93         53.46        16.65 o
  13  19   0         36.33         41.48        15.85 o
  15  19   0          3.76         27.87        15.47 o
  17  19   0         20.75         60.75        22.98 o
  19  19   0          2.10         31.75        20.36 o
 -18  20   0         22.62          1.59        17.94 o
 -16  20   0          0.71         14.08        15.50 o
 -14  20   0         20.13         23.88        15.26 o
 -12  20   0         99.97         82.79        15.07 o
 -10  20   0         15.74         54.50        17.28 o
  -8  20   0        406.90        395.56        16.91 o
  -6  20   0        390.48        462.48        18.01 o
  -4  20   0        877.53        865.81        23.76 o
  -2  20   0        614.45        626.48        17.51 o
   0  20   0       1012.90        967.58        21.21 o
   2  20   0         61.02         24.91        18.59 o
   4  20   0        131.19        133.04        15.81 o
   6  20   0        807.71        784.11        21.22 o
   8  20   0        195.47        189.20        18.29 o
  10  20   0        155.90        140.98        16.26 o
  12  20   0         26.36         61.63        15.03 o
  14  20   0         84.16        106.92        15.41 o
  16  20   0         17.25          2.72        19.56 o
  18  20   0         24.84         42.54        21.70 o
  20  20   0          6.79         45.04        21.48 o
 -19  21   0          0.58         20.47        17.13 o
 -17  21   0         28.15         36.49        17.56 o
 -15  21   0         83.73        106.74        17.46 o
 -13  21   0         10.78         21.29        17.23 o
 -11  21   0        322.05        293.98        16.36 o
  -9  21   0         90.11        109.41        16.26 o
  -7  21   0         43.93         73.95        16.04 o
  -5  21   0        392.33        375.13        17.56 o
  -3  21   0        497.87        543.46        23.05 o
  -1  21   0        183.97        169.62        17.47 o
   1  21   0        534.92        473.85        19.78 o
   3  21   0          8.76         26.77        15.99 o
   5  21   0        236.54        235.53        16.87 o
   7  21   0        154.10        139.06        16.92 o
   9  21   0         31.72         33.58        16.47 o
  11  21   0          3.12         31.89        15.79 o
  13  21   0        736.54        709.68        18.52 o
  15  21   0        118.49        119.84        17.21 o
  17  21   0          8.13          9.90        20.15 o
  19  21   0         64.13         76.05        23.51 o
 -18  22   0         34.05         52.40        18.34 o
 -16  22   0          0.06         13.71        18.70 o
 -14  22   0         20.74         20.31        16.37 o
 -12  22   0          4.43         -6.59        15.54 o
 -10  22   0        224.68        202.01        18.67 o
  -8  22   0        269.07        260.68        16.72 o
  -6  22   0          0.04         15.48        16.75 o
  -4  22   0         34.77         20.09        17.89 o
  -2  22   0         20.78         59.06        16.46 o
   0  22   0          0.05         29.46        18.25 o
   2  22   0         97.88         96.77        20.29 o
   4  22   0        219.29        193.55        17.23 o
   6  22   0       1047.55        962.80        19.35 o
   8  22   0        159.94        150.81        16.95 o
  10  22   0        160.77        139.54        16.80 o
  12  22   0         69.01         68.65        17.26 o
  14  22   0          5.70         14.94        17.31 o
  16  22   0         81.02         95.50        22.03 o
  18  22   0         97.09         80.19        22.88 o
 -15  23   0          2.61         -3.18        17.82 o
 -13  23   0         67.00         73.89        16.00 o
 -11  23   0         60.71         69.17        15.60 o
  -9  23   0         37.91         27.77        16.13 o
  -7  23   0        228.12        234.63        18.60 o
  -5  23   0        491.32        484.62        18.23 o
  -3  23   0          0.27        -11.58        16.32 o
  -1  23   0         48.28         43.91        17.06 o
   1  23   0        104.47         89.82        31.51 o
   3  23   0        669.01        643.82        29.81 o
   5  23   0        102.45         91.20        16.01 o
   7  23   0          6.33         23.53        16.75 o
   9  23   0          0.03         23.05        17.83 o
  11  23   0        314.00        297.96        23.31 o
  13  23   0         72.81        114.31        17.47 o
  15  23   0         56.00         25.10        16.47 o
 -14  24   0        210.62        197.00        19.42 o
 -12  24   0         10.85         27.88        16.67 o
 -10  24   0         52.05         43.80        16.17 o
  -8  24   0          0.32         -5.27        16.55 o
  -6  24   0          4.31          9.00        16.77 o
  -4  24   0        120.14        143.26        17.09 o
  -2  24   0        112.69        109.82        16.35 o
   0  24   0        285.65        290.30        16.95 o
   2  24   0         43.99         72.68        24.19 o
   4  24   0          0.01         28.49        18.48 o
   6  24   0         37.00         70.70        16.21 o
   8  24   0        149.31        184.25        17.74 o
  10  24   0         80.75         77.60        19.63 o
  12  24   0         13.98         16.29        18.67 o
  14  24   0         39.91         31.99        19.19 o
 -13  25   0          1.81         17.14        18.05 o
 -11  25   0         43.76        103.77        17.19 o
  -9  25   0         92.75         80.06        18.00 o
  -7  25   0          0.05         17.10        19.41 o
  -5  25   0        626.76        646.66        18.69 o
  -3  25   0          4.03          7.17        16.58 o
  -1  25   0        188.26        180.40        18.28 o
   1  25   0         37.29         30.94        17.10 o
   3  25   0         15.53         19.06        20.38 o
   5  25   0          3.29         15.77        18.62 o
   7  25   0         43.19         76.37        18.01 o
   9  25   0          5.91        -11.45        16.50 o
  11  25   0          0.59          6.95        17.96 o
  13  25   0         25.73         28.64        19.34 o
 -10  26   0          0.92         -3.64        16.84 o
  -8  26   0         62.20         77.33        17.86 o
  -6  26   0         21.85         51.87        18.48 o
  -4  26   0        289.96        261.74        18.08 o
  -2  26   0          2.11         -6.36        17.04 o
   0  26   0          8.16         19.98        17.19 o
   2  26   0          1.21         15.13        21.87 o
   4  26   0          1.30          3.49        20.62 o
   6  26   0        109.68        129.09        19.26 o
   8  26   0         10.45         20.42        17.57 o
  10  26   0          9.26         40.98        18.26 o
  -9  27   0         44.38         59.64        17.55 o
  -7  27   0          4.90         29.38        17.13 o
  -5  27   0          6.31          2.78        19.48 o
  -3  27   0          0.02         28.79        17.38 o
  -1  27   0          5.74         32.63        17.71 o
   1  27   0          8.97         19.73        17.13 o
   3  27   0         26.25         77.28        25.07 o
   5  27   0         89.06        101.55        22.13 o
   7  27   0          9.33          6.62        17.31 o
   9  27   0         30.08         78.17        18.41 o
  -4  28   0        115.84        109.12        18.70 o
  -2  28   0          4.64         23.48        18.51 o
   0  28   0          0.06         33.11        17.59 o
   2  28   0         39.61         66.51        17.96 o
   4  28   0          7.74         14.91        19.31 o
   1   0   1       2521.32       2598.56        42.63 o
   3   0   1      16689.98      16781.53       384.63 o
   5   0   1      32012.56      31498.71       401.63 o
   7   0   1       1282.39       1325.17        47.34 o
   9   0   1        859.93        900.46        20.87 o
  11   0   1       1767.90       1909.02        22.57 o
  13   0   1          5.02          1.14        20.13 o
  15   0   1        561.64        630.03        17.47 o
  17   0   1        292.14        269.13        16.24 o
  19   0   1        805.56        791.45        19.36 o
  21   0   1         60.25         44.19        17.55 o
  23   0   1        117.71        128.07        17.12 o
  25   0   1         34.34         63.17        17.67 o
  27   0   1         22.88         29.94        18.74 o
 -28   1   1         94.07         87.66        19.32 o
 -26   1   1         24.13         38.24        18.56 o
 -24   1   1         32.57         37.37        17.04 o
 -22   1   1        818.00        812.37        19.90 o
 -20   1   1          9.15         42.72        15.19 o
 -18   1   1        264.41        248.32        18.08 o
 -16   1   1         11.62         -2.47        15.59 o
 -14   1   1        563.14        539.39        18.01 o
 -12   1   1       1521.72       1645.87        22.89 o
 -10   1   1       1251.38       1191.21        34.53 o
  -8   1   1       3860.54       3829.90        57.68 o
  -6   1   1      15640.55      15351.18       114.84 o
  -4   1   1      59943.89      58543.12       931.58 o
  -2   1   1       3259.79       3146.35        90.99 o
   0   1   1       2521.33       2581.12        48.89 o
   2   1   1       1451.45       1558.43        37.54 o
   4   1   1      33930.03      36521.57      4485.49 o
   6   1   1       2787.85       2639.12        46.32 o
   8   1   1       1406.64       1348.21        23.40 o
  10   1   1        862.49        880.86        19.59 o
  12   1   1       1615.68       1676.26        26.74 o
  14   1   1         18.56         19.47        15.15 o
  16   1   1        155.32        162.78        18.35 o
  18   1   1         90.39        113.37        17.77 o
  20   1   1        564.69        532.21        18.31 o
  22   1   1         88.01         69.50        20.82 o
  24   1   1         43.76         62.36        18.24 o
  26   1   1         23.76         43.03        17.38 o
  28   1   1         34.97         60.28        19.18 o
 -27   2   1         32.32         39.04        18.48 o
 -25   2   1        109.63         96.03        17.40 o
 -23   2   1         16.91         23.33        17.17 o
 -21   2   1        721.94        690.53        22.10 o
 -19   2   1        140.87        164.02        18.07 o
 -17   2   1        261.03        269.85        17.43 o
 -15   2   1       1398.40       1398.15        29.26 o
 -13   2   1        448.43        467.37        18.47 o
 -11   2   1        632.20        661.77        18.86 o
  -9   2   1        976.38        952.58        30.77 o
  -7   2   1       3571.03       3567.30        34.26 o
  -5   2   1       7700.92       7735.61       171.39 o
  -3   2   1      34871.90      35556.64       543.40 o
  -1   2   1       1451.45       1536.55        34.90 o
   1   2   1       3259.81       3333.72       126.29 o
   3   2   1       9376.33       9599.18       184.82 o
   5   2   1      19124.37      18544.38        73.58 o
   7   2   1       6193.44       6203.15        82.02 o
   9   2   1       5614.52       5827.26       129.91 o
  11   2   1        871.12        849.15        28.28 o
  13   2   1       1496.12       1553.81        36.23 o
  15   2   1        948.08        987.34        34.51 o
  17   2   1       1369.38       1353.09        37.66 o
  19   2   1        976.92        927.96        28.08 o
  21   2   1         12.49         25.93        17.28 o
  23   2   1        118.69        135.41        18.18 o
  25   2   1        143.16        155.64        20.43 o
  27   2   1         28.67         42.34        17.97 o
 -28   3   1         20.82         60.57        20.45 o
 -26   3   1         23.55         16.81        18.47 o
 -24   3   1         27.26          7.94        22.32 o
 -22   3   1        154.19        154.68        17.60 o
 -20   3   1        180.46        192.61        17.44 o
 -18   3   1        579.46        592.17        17.17 o
 -16   3   1        162.47        145.59        18.02 o
 -14   3   1       1568.32       1676.49        20.54 o
 -12   3   1        337.76        382.73        19.62 o
 -10   3   1        382.99        391.20        27.98 o
  -8   3   1       2657.06       2518.71        48.76 o
  -6   3   1       7930.17       8004.22        60.72 o
  -4   3   1      71969.91      91008.82     14145.74 o
  -2   3   1       9376.29       9583.29        71.15 o
   0   3   1      16689.96      16663.24       412.44 o
   2   3   1      34871.96      34688.02       225.68 o
   4   3   1       2063.81       2011.81        37.47 o
   6   3   1       2865.52       2837.00        37.72 o
   8   3   1       1905.64       1918.22        42.79 o
  10   3   1        737.20        727.62        21.77 o
  12   3   1       1922.30       2167.59        24.20 o
  14   3   1        836.52        894.30        21.03 o
  16   3   1       1016.65        989.50        22.97 o
  18   3   1        354.16        373.75        18.58 o
  20   3   1         57.98         71.87        17.17 o
  22   3   1         39.19         52.94        17.03 o
  24   3   1        141.22        148.92        26.67 o
  26   3   1         44.31         82.22        19.35 o
  28   3   1         22.21         32.73        18.87 o
 -27   4   1         83.34         84.71        18.95 o
 -25   4   1         72.97        117.78        18.00 o
 -23   4   1         42.14         42.69        16.11 o
 -21   4   1        115.56        132.22        22.19 o
 -19   4   1        260.08        237.17        16.85 o
 -17   4   1         35.42         57.25        18.22 o
 -15   4   1         99.47        103.70        17.02 o
 -13   4   1        302.64        327.46        17.15 o
 -11   4   1       1406.87       1399.55        44.40 o
  -9   4   1        709.49        678.74        27.29 o
  -7   4   1      15610.05      15344.11       221.09 o
  -5   4   1      25919.52      25801.11       317.16 o
  -3   4   1       2063.82       2135.08        58.64 o
  -1   4   1      33930.09      36496.50      6675.71 o
   1   4   1      59943.89      58488.18       903.47 o
   3   4   1      71969.98      95264.69     18196.02 o
   5   4   1       7316.68       7004.41        49.09 o
   7   4   1       2994.83       2967.18        35.98 o
   9   4   1       2188.73       2296.77        28.87 o
  11   4   1        118.07        140.34        20.40 o
  13   4   1       1457.43       1526.13        29.82 o
  15   4   1        873.28        855.78        21.68 o
  17   4   1         24.25         24.68        18.20 o
  19   4   1        430.68        397.11        19.05 o
  21   4   1       1046.88       1059.92        19.51 o
  23   4   1        163.32        182.63        17.69 o
  25   4   1         13.60         45.63        17.70 o
  27   4   1         58.55         44.61        18.80 o
 -26   5   1         34.40         42.75        16.60 o
 -24   5   1          6.61         26.76        16.58 o
 -22   5   1        109.16        126.68        16.53 o
 -20   5   1        307.75        304.34        16.90 o
 -18   5   1       1161.47       1110.96        19.31 o
 -16   5   1        341.43        341.57        17.83 o
 -14   5   1        255.65        213.72        17.53 o
 -12   5   1        685.97        624.19        19.14 o
 -10   5   1       5908.67       5911.78        71.05 o
  -8   5   1       1952.52       1927.52        55.91 o
  -6   5   1      22853.96      23051.94       305.85 o
  -4   5   1       7316.70       7229.99        69.97 o
  -2   5   1      19124.32      18646.64       307.78 o
   0   5   1      32012.57      31585.19       625.98 o
   2   5   1       7700.91       7714.82        73.88 o
   4   5   1      25919.55      25627.68       268.08 o
   6   5   1       4845.35       4981.45        38.10 o
   8   5   1        423.70        338.75        22.95 o
  10   5   1       3493.72       3322.12        42.13 o
  12   5   1        524.29        555.98        23.31 o
  14   5   1        828.99        822.12        21.30 o
  16   5   1        853.67        931.14        20.93 o
  18   5   1        401.97        388.60        17.86 o
  20   5   1        644.90        670.97        21.01 o
  22   5   1        154.71        166.12        16.46 o
  24   5   1          4.48         43.51        17.49 o
  26   5   1         34.11          6.87        20.72 o
 -27   6   1         11.02         13.52        18.13 o
 -25   6   1          4.48          7.29        17.06 o
 -23   6   1         25.07         12.38        17.47 o
 -21   6   1        176.57        174.57        16.62 o
 -19   6   1        237.42        226.42        16.77 o
 -17   6   1        499.14        485.75        21.56 o
 -15   6   1         75.04         50.91        17.29 o
 -13   6   1       1155.99       1124.74        31.62 o
 -11   6   1       1057.40       1041.18        20.22 o
  -9   6   1       2698.80       2638.64        63.98 o
  -7   6   1       4452.95       4506.64        44.54 o
  -5   6   1       4845.33       5081.76        53.23 o
  -3   6   1       2865.54       2914.14        30.03 o
  -1   6   1       2787.85       2598.61        98.78 o
   1   6   1      15640.57      15216.58       132.56 o
   3   6   1       7930.16       7984.53       124.14 o
   5   6   1      22853.98      22836.09       251.64 o
   7   6   1        876.60        852.98        24.34 o
   9   6   1       3034.40       3273.96        74.10 o
  11   6   1        593.97        617.50        22.29 o
  13   6   1        447.39        440.49        23.82 o
  15   6   1          0.19          4.68        16.95 o
  17   6   1        839.24        802.85        18.99 o
  19   6   1        120.75        139.23        17.50 o
  21   6   1        421.64        429.78        19.81 o
  23   6   1          2.26          6.03        21.02 o
  25   6   1          2.83          3.87        17.20 o
  27   6   1         79.76         62.03        18.47 o
 -26   7   1          6.81         19.42        17.27 o
 -24   7   1         15.40         26.80        17.51 o
 -22   7   1        217.60        195.57        15.50 o
 -20   7   1        268.60        243.43        16.37 o
 -18   7   1        821.27        806.82        18.51 o
 -16   7   1        228.10        207.91        17.19 o
 -14   7   1        949.25        967.92        18.92 o
 -12   7   1       2092.69       2154.23        27.82 o
 -10   7   1       1654.85       1554.36        20.84 o
  -8   7   1       6407.61       6515.50        88.15 o
  -6   7   1        876.60        889.42        30.89 o
  -4   7   1       2994.80       2983.98        38.97 o
  -2   7   1       6193.44       6222.40        65.54 o
   0   7   1       1282.39       1276.62        57.51 o
   2   7   1       3571.02       3575.98        49.18 o
   4   7   1      15610.05      15285.16       311.05 o
   6   7   1       4452.96       4515.32        69.24 o
   8   7   1       3021.15       3087.78        36.86 o
  10   7   1       1207.01       1140.45        23.96 o
  12   7   1          5.24          7.16        20.06 o
  14   7   1        727.77        760.06        23.61 o
  16   7   1         16.49         28.69        18.26 o
  18   7   1        269.34        278.65        17.33 o
  20   7   1         65.81         60.94        17.03 o
  22   7   1        306.95        340.79        18.43 o
  24   7   1         89.21        132.27        19.10 o
  26   7   1         45.41         76.77        18.58 o
 -27   8   1         12.74         47.25        18.95 o
 -25   8   1         52.20         46.22        16.18 o
 -23   8   1          4.65         26.38        17.60 o
 -21   8   1         17.07         35.19        16.38 o
 -19   8   1         72.10         58.31        16.42 o
 -17   8   1         55.55         48.26        16.90 o
 -15   8   1        782.91        798.74        18.85 o
 -13   8   1        363.48        362.76        16.83 o
 -11   8   1        894.81        866.84        19.50 o
  -9   8   1        258.84        249.67        18.81 o
  -7   8   1       3021.15       3159.46        40.13 o
  -5   8   1        423.70        372.25        19.62 o
  -3   8   1       1905.63       1891.45        25.76 o
  -1   8   1       1406.64       1335.73        35.44 o
   1   8   1       3860.55       3879.41        88.95 o
   3   8   1       2657.06       2524.14        47.03 o
   5   8   1       1952.51       1914.86        49.52 o
   7   8   1       6407.59       6611.17        73.62 o
   9   8   1        757.68        795.99        21.50 o
  11   8   1        906.90        892.17        24.63 o
  13   8   1       1088.52       1041.04        24.17 o
  15   8   1         86.13         91.57        19.79 o
  17   8   1        878.75        876.04        20.66 o
  19   8   1        480.52        494.41        18.49 o
  21   8   1         98.62         73.83        16.61 o
  23   8   1          5.37         19.93        16.14 o
  25   8   1         26.79         34.08        17.25 o
  27   8   1         81.76         75.36        19.81 o
 -26   9   1         25.29         54.21        18.48 o
 -24   9   1         93.48         96.56        16.79 o
 -22   9   1         51.71         51.43        15.08 o
 -20   9   1        106.21        107.04        17.54 o
 -18   9   1         74.38         72.92        15.40 o
 -16   9   1        241.17        272.80        16.00 o
 -14   9   1        434.16        475.75        19.46 o
 -12   9   1        390.41        407.83        17.85 o
 -10   9   1       1010.39       1006.69        21.54 o
  -8   9   1        757.68        840.76        19.17 o
  -6   9   1       3034.41       3347.32        60.20 o
  -4   9   1       2188.73       2357.13        22.36 o
  -2   9   1       5614.53       5824.81        47.76 o
   0   9   1        859.94        898.97        22.99 o
   2   9   1        976.37        990.39        49.49 o
   4   9   1        709.49        689.47        28.80 o
   6   9   1       2698.81       2631.80        50.04 o
   8   9   1        258.84        258.16        18.52 o
  10   9   1       1306.59       1319.94        25.25 o
  12   9   1        373.31        374.76        21.93 o
  14   9   1         18.88         30.93        19.75 o
  16   9   1        368.22        374.88        21.61 o
  18   9   1        404.56        405.21        19.20 o
  20   9   1         34.80         38.77        16.37 o
  22   9   1        238.66        230.81        16.94 o
  24   9   1         95.13         90.33        17.28 o
  26   9   1         16.24          5.83        17.81 o
 -25  10   1         26.61         71.56        16.86 o
 -23  10   1        155.04        138.50        15.54 o
 -21  10   1        147.37        114.72        16.32 o
 -19  10   1       1410.14       1314.09        25.99 o
 -17  10   1        528.19        527.47        18.30 o
 -15  10   1        412.26        382.75        17.34 o
 -13  10   1        158.04        129.54        18.10 o
 -11  10   1        802.59        876.74        19.59 o
  -9  10   1       1306.59       1356.25        34.50 o
  -7  10   1       1207.01       1210.77        20.64 o
  -5  10   1       3493.72       3516.74        56.98 o
  -3  10   1        737.20        744.17        21.73 o
  -1  10   1        862.50        850.50        23.72 o
   1  10   1       1251.38       1229.18        20.51 o
   3  10   1        382.99        378.29        19.61 o
   5  10   1       5908.67       5874.37        80.71 o
   7  10   1       1654.85       1575.18        46.95 o
   9  10   1       1010.39       1003.84        20.68 o
  11  10   1        567.76        565.79        22.27 o
  13  10   1          3.34         15.93        18.42 o
  15  10   1        690.25        688.62        23.65 o
  17  10   1        809.68        844.61        19.37 o
  19  10   1        713.54        714.95        19.47 o
  21  10   1        262.88        250.16        17.15 o
  23  10   1          4.47         17.21        19.03 o
  25  10   1        184.67        187.83        18.46 o
 -26  11   1         65.29         50.12        17.99 o
 -24  11   1          0.28         13.29        16.71 o
 -22  11   1         19.70         39.84        16.12 o
 -20  11   1        110.22        140.82        16.37 o
 -18  11   1       1063.53       1054.02        18.92 o
 -16  11   1         13.64         32.15        16.22 o
 -14  11   1        196.32        186.96        16.87 o
 -12  11   1         13.23         26.85        16.58 o
 -10  11   1        567.76        555.22        17.38 o
  -8  11   1        906.90        907.55        29.22 o
  -6  11   1        593.97        640.25        18.01 o
  -4  11   1        118.07        138.72        16.88 o
  -2  11   1        871.11        829.41        20.70 o
   0  11   1       1767.90       1868.64        23.17 o
   2  11   1        632.20        649.31        25.22 o
   4  11   1       1406.86       1400.86        26.47 o
   6  11   1       1057.40       1062.33        21.01 o
   8  11   1        894.81        890.69        29.21 o
  10  11   1        802.59        868.68        22.79 o
  12  11   1        518.49        500.65        19.49 o
  14  11   1        233.31        235.58        19.80 o
  16  11   1        136.47        108.33        20.44 o
  18  11   1        484.85        429.56        22.35 o
  20  11   1        157.72        177.52        17.91 o
  22  11   1         79.58         75.90        17.68 o
  24  11   1         11.08         17.76        17.55 o
  26  11   1         13.13         30.27        17.66 o
 -25  12   1         78.01         91.11        18.41 o
 -23  12   1         45.74         20.09        16.98 o
 -21  12   1         23.91         52.31        15.73 o
 -19  12   1         47.64         64.61        15.58 o
 -17  12   1        625.60        572.61        16.82 o
 -15  12   1         29.89         47.97        16.55 o
 -13  12   1        942.93        931.45        24.02 o
 -11  12   1        518.49        499.77        17.67 o
  -9  12   1        373.31        378.93        17.97 o
  -7  12   1          5.24         -0.19        18.59 o
  -5  12   1        524.28        584.69        18.28 o
  -3  12   1       1922.30       2121.47        45.03 o
  -1  12   1       1615.69       1668.45        50.33 o
   1  12   1       1521.71       1612.49        49.92 o
   3  12   1        337.76        361.20        17.61 o
   5  12   1        685.97        648.42        31.87 o
   7  12   1       2092.68       2152.47        54.24 o
   9  12   1        390.41        445.66        23.70 o
  11  12   1         13.23         28.88        19.18 o
  13  12   1        582.76        562.54        20.48 o
  15  12   1        462.74        490.95        26.02 o
  17  12   1        130.78        129.39        19.02 o
  19  12   1        443.67        460.83        16.62 o
  21  12   1         31.76         21.15        16.39 o
  23  12   1        169.56        144.67        18.57 o
  25  12   1         69.78         90.02        17.32 o
 -24  13   1        123.60        151.62        17.16 o
 -22  13   1        113.47        125.46        17.30 o
 -20  13   1         22.36         39.82        15.30 o
 -18  13   1         97.09        106.84        16.18 o
 -16  13   1        563.42        584.28        21.48 o
 -14  13   1        205.43        203.50        17.34 o
 -12  13   1        582.76        568.67        17.33 o
 -10  13   1          3.34         18.64        17.71 o
  -8  13   1       1088.52       1048.43        18.27 o
  -6  13   1        447.38        475.32        17.84 o
  -4  13   1       1457.42       1537.67        20.15 o
  -2  13   1       1496.12       1565.26        50.39 o
   0  13   1          5.02         -1.82        19.65 o
   2  13   1        448.43        510.67        18.10 o
   4  13   1        302.64        321.76        18.95 o
   6  13   1       1156.00       1129.82        19.90 o
   8  13   1        363.48        354.55        18.90 o
  10  13   1        158.04        167.04        17.71 o
  12  13   1        942.93        889.85        20.96 o
  14  13   1        255.16        242.75        18.11 o
  16  13   1        261.47        262.04        18.07 o
  18  13   1        333.03        316.89        23.95 o
  20  13   1         48.25         33.90        17.24 o
  22  13   1        142.14        173.09        17.71 o
  24  13   1         47.38         55.88        19.24 o
 -23  14   1          6.42         12.87        17.21 o
 -21  14   1        109.69        100.17        25.00 o
 -19  14   1         50.10         49.16        15.10 o
 -17  14   1         85.33         77.20        16.34 o
 -15  14   1        488.21        467.12        16.73 o
 -13  14   1        255.16        236.23        17.79 o
 -11  14   1        233.31        236.77        18.30 o
  -9  14   1         18.88         32.02        15.65 o
  -7  14   1        727.78        780.89        17.58 o
  -5  14   1        828.98        877.40        18.11 o
  -3  14   1        836.52        874.34        35.69 o
  -1  14   1         18.56         36.49        19.28 o
   1  14   1        563.14        533.79        19.85 o
   3  14   1       1568.33       1704.41        21.17 o
   5  14   1        255.64        233.71        17.27 o
   7  14   1        949.26        982.84        18.79 o
   9  14   1        434.16        447.48        18.35 o
  11  14   1        196.32        182.24        16.82 o
  13  14   1        205.43        180.62        19.96 o
  15  14   1         93.41         91.97        22.27 o
  17  14   1        233.53        245.99        20.41 o
  19  14   1         26.44         37.11        20.20 o
  21  14   1         65.52         53.57        16.33 o
  23  14   1         48.99         69.19        17.65 o
 -24  15   1         34.25         58.71        16.82 o
 -22  15   1         21.01          7.26        18.24 o
 -20  15   1         25.22         33.17        16.27 o
 -18  15   1         20.37         31.08        16.27 o
 -16  15   1        123.03         98.97        16.34 o
 -14  15   1         93.41        102.49        16.48 o
 -12  15   1        462.73        488.70        22.81 o
 -10  15   1        690.25        730.72        17.34 o
  -8  15   1         86.13        121.94        15.55 o
  -6  15   1          0.19          1.07        16.38 o
  -4  15   1        873.29        892.72        21.52 o
  -2  15   1        948.07        969.67        19.15 o
   0  15   1        561.64        594.28        35.67 o
   2  15   1       1398.40       1448.11        21.87 o
   4  15   1         99.47        119.10        15.95 o
   6  15   1         75.04         76.72        17.29 o
   8  15   1        782.91        841.88        19.29 o
  10  15   1        412.26        376.95        17.48 o
  12  15   1         29.89         45.25        15.84 o
  14  15   1        488.21        474.36        20.92 o
  16  15   1        138.25        134.04        18.98 o
  18  15   1         78.44         94.56        19.59 o
  20  15   1        135.29        122.37        20.08 o
  22  15   1         36.33         79.92        17.67 o
  24  15   1         15.77         13.48        17.30 o
 -23  16   1         35.82         46.81        17.41 o
 -21  16   1        164.12        177.98        18.04 o
 -19  16   1         96.77         98.88        15.99 o
 -17  16   1         27.80         64.55        17.03 o
 -15  16   1        138.25        123.22        19.43 o
 -13  16   1        261.47        281.54        19.05 o
 -11  16   1        136.47        134.95        16.24 o
  -9  16   1        368.22        379.17        17.02 o
  -7  16   1         16.49         21.13        17.15 o
  -5  16   1        853.67        913.28        17.47 o
  -3  16   1       1016.65       1017.61        20.54 o
  -1  16   1        155.32        163.42        18.43 o
   1  16   1         11.62          3.71        16.93 o
   3  16   1        162.47        150.84        16.08 o
   5  16   1        341.43        358.96        17.42 o
   7  16   1        228.10        223.52        17.83 o
   9  16   1        241.17        244.38        16.01 o
  11  16   1         13.64         27.84        16.40 o
  13  16   1        563.42        548.37        22.16 o
  15  16   1        123.03        105.95        21.05 o
  17  16   1        194.62        196.89        17.25 o
  19  16   1         35.96         45.70        18.19 o
  21  16   1         22.73         59.28        16.44 o
  23  16   1          5.86         18.47        17.44 o
 -22  17   1         17.28         27.92        18.27 o
 -20  17   1          2.08         27.53        21.01 o
 -18  17   1         78.65         98.66        18.48 o
 -16  17   1        194.62        189.65        20.28 o
 -14  17   1        233.53        268.96        17.07 o
 -12  17   1        130.78        132.43        15.68 o
 -10  17   1        809.68        821.08        19.50 o
  -8  17   1        878.74        896.09        17.16 o
  -6  17   1        839.24        798.99        17.34 o
  -4  17   1         24.25         21.60        17.32 o
  -2  17   1       1369.39       1343.78        20.67 o
   0  17   1        292.14        320.49        18.87 o
   2  17   1        261.03        274.67        18.89 o
   4  17   1         35.42         65.35        16.69 o
   6  17   1        499.14        464.74        17.95 o
   8  17   1         55.55         56.87        17.35 o
  10  17   1        528.19        556.86        18.20 o
  12  17   1        625.60        577.17        20.82 o
  14  17   1         85.33         96.42        19.39 o
  16  17   1         27.80         54.72        19.55 o
  18  17   1         10.65          8.54        19.48 o
  20  17   1         30.65         54.83        18.69 o
  22  17   1         41.02         44.68        16.23 o
 -21  18   1         55.99         67.90        22.34 o
 -19  18   1         87.26        114.02        19.10 o
 -17  18   1         10.65         19.06        17.07 o
 -15  18   1         78.43        112.37        15.83 o
 -13  18   1        333.03        288.87        16.45 o
 -11  18   1        484.85        464.96        24.63 o
  -9  18   1        404.56        436.15        16.75 o
  -7  18   1        269.34        264.16        16.79 o
  -5  18   1        401.98        412.84        16.68 o
  -3  18   1        354.16        371.90        21.62 o
  -1  18   1         90.39        106.01        19.70 o
   1  18   1        264.41        250.86        22.17 o
   3  18   1        579.46        605.28        18.89 o
   5  18   1       1161.47       1138.72        18.95 o
   7  18   1        821.27        802.10        17.13 o
   9  18   1         74.38         55.13        15.89 o
  11  18   1       1063.53       1014.40        19.25 o
  13  18   1         97.09        101.49        17.66 o
  15  18   1         20.37         39.56        19.62 o
  17  18   1         78.65         80.47        20.08 o
  19  18   1         48.26         61.59        18.74 o
  21  18   1         16.64         19.54        19.09 o
 -20  19   1         63.75         69.02        20.74 o
 -18  19   1         48.26         43.52        15.61 o
 -16  19   1         35.96         38.38        16.31 o
 -14  19   1         26.44         24.32        15.71 o
 -12  19   1        443.67        452.73        21.48 o
 -10  19   1        713.54        713.33        16.65 o
  -8  19   1        480.52        486.00        16.90 o
  -6  19   1        120.75        141.85        16.33 o
  -4  19   1        430.68        391.74        16.26 o
  -2  19   1        976.92        916.41        19.31 o
   0  19   1        805.56        818.60        19.97 o
   2  19   1        140.87        122.18        18.26 o
   4  19   1        260.08        280.13        19.39 o
   6  19   1        237.42        220.38        16.67 o
   8  19   1         72.10         77.16        15.98 o
  10  19   1       1410.13       1340.52        19.00 o
  12  19   1         47.64         40.44        17.25 o
  14  19   1         50.09         46.56        19.20 o
  16  19   1         96.77        129.52        19.98 o
  18  19   1         87.26        122.25        20.65 o
  20  19   1         14.44          9.73        25.76 o
 -19  20   1         14.44         44.13        16.11 o
 -17  20   1         30.65         21.76        15.68 o
 -15  20   1        135.28        115.69        17.70 o
 -13  20   1         48.25         39.99        14.89 o
 -11  20   1        157.72        161.62        15.35 o
  -9  20   1         34.80         58.71        16.19 o
  -7  20   1         65.81         81.41        15.82 o
  -5  20   1        644.90        616.65        17.86 o
  -3  20   1         57.98         56.38        15.19 o
  -1  20   1        564.69        542.32        19.03 o
   1  20   1          9.15         28.80        17.65 o
   3  20   1        180.46        176.00        19.43 o
   5  20   1        307.75        317.00        17.55 o
   7  20   1        268.60        291.57        15.32 o
   9  20   1        106.21        124.85        16.09 o
  11  20   1        110.22        111.51        15.43 o
  13  20   1         22.36         46.43        17.35 o
  15  20   1         25.22         46.75        20.13 o
  17  20   1          2.08          2.72        18.55 o
  19  20   1         63.75         43.14        19.15 o
 -18  21   1         16.64         46.78        18.10 o
 -16  21   1         22.73         29.09        16.46 o
 -14  21   1         65.52         71.10        17.10 o
 -12  21   1         31.76         51.30        16.66 o
 -10  21   1        262.88        268.66        16.73 o
  -8  21   1         98.62         90.95        15.40 o
  -6  21   1        421.64        422.10        16.31 o
  -4  21   1       1046.88       1070.18        25.11 o
  -2  21   1         12.49         44.65        19.81 o
   0  21   1         60.25         56.59        18.97 o
   2  21   1        721.94        711.78        19.68 o
   4  21   1        115.56         80.47        15.99 o
   6  21   1        176.57        214.09        18.43 o
   8  21   1         17.07          6.11        15.03 o
  10  21   1        147.37        125.03        16.24 o
  12  21   1         23.91         39.14        15.32 o
  14  21   1        109.69        105.74        20.70 o
  16  21   1        164.12        188.28        22.05 o
  18  21   1         55.99         81.17        20.29 o
 -17  22   1         41.02         45.38        17.33 o
 -15  22   1         36.33         29.83        16.73 o
 -13  22   1        142.14        157.97        16.46 o
 -11  22   1         79.58         81.36        14.91 o
  -9  22   1        238.66        233.27        15.51 o
  -7  22   1        306.95        327.88        17.52 o
  -5  22   1        154.71        159.17        17.47 o
  -3  22   1         39.19         80.95        15.93 o
  -1  22   1         88.01         99.30        18.80 o
   1  22   1        818.00        815.71        32.17 o
   3  22   1        154.19        162.66        19.32 o
   5  22   1        109.17        109.97        17.27 o
   7  22   1        217.59        200.64        17.71 o
   9  22   1         51.71         65.67        16.53 o
  11  22   1         19.70         44.93        16.18 o
  13  22   1        113.47        128.08        15.92 o
  15  22   1         21.01          6.33        19.75 o
  17  22   1         17.28         40.97        19.47 o
 -16  23   1          5.86         -2.84        18.11 o
 -14  23   1         48.99         56.27        17.69 o
 -12  23   1        169.56        157.44        15.94 o
 -10  23   1          4.47         31.54        14.63 o
  -8  23   1          5.37         38.23        17.69 o
  -6  23   1          2.26          2.66        15.95 o
  -4  23   1        163.32        171.97        17.14 o
  -2  23   1        118.68        139.08        15.79 o
   0  23   1        117.71         73.09        19.24 o
   2  23   1         16.91         43.81        19.40 o
   4  23   1         42.14         23.38        18.97 o
   6  23   1         25.07         31.75        16.24 o
   8  23   1          4.65         18.85        16.36 o
  10  23   1        155.04        153.00        17.16 o
  12  23   1         45.74         60.44        15.89 o
  14  23   1          6.42          0.17        19.14 o
  16  23   1         35.82         49.72        25.31 o
 -15  24   1         15.77         25.98        17.39 o
 -13  24   1         47.38         47.49        16.22 o
 -11  24   1         11.08         19.98        14.69 o
  -9  24   1         95.13         88.90        15.85 o
  -7  24   1         89.21        105.45        16.86 o
  -5  24   1          4.48         38.48        17.16 o
  -3  24   1        141.21        102.11        16.40 o
  -1  24   1         43.76         74.86        15.53 o
   1  24   1         32.57         12.14        17.89 o
   3  24   1         27.26         41.44        19.06 o
   5  24   1          6.61         15.02        37.77 o
   7  24   1         15.40         19.39        16.75 o
   9  24   1         93.48        128.15        17.01 o
  11  24   1          0.28         24.11        15.70 o
  13  24   1        123.60        138.07        18.73 o
  15  24   1         34.25         39.37        21.35 o
 -12  25   1         69.78         88.58        17.98 o
 -10  25   1        184.67        188.29        17.73 o
  -8  25   1         26.79         32.40        16.12 o
  -6  25   1          2.83         27.58        17.37 o
  -4  25   1         13.60         40.99        17.28 o
  -2  25   1        143.16        140.69        16.72 o
   0  25   1         34.34         60.92        18.23 o
   2  25   1        109.63         98.59        18.07 o
   4  25   1         72.97         88.63        21.08 o
   6  25   1          4.48          0.27        18.24 o
   8  25   1         52.19         35.13        16.58 o
  10  25   1         26.61         29.36        17.41 o
  12  25   1         78.01         89.89        17.87 o
 -11  26   1         13.13         46.54        18.23 o
  -9  26   1         16.24         40.36        16.15 o
  -7  26   1         45.41         44.83        17.85 o
  -5  26   1         34.11         28.23        17.68 o
  -3  26   1         44.31         38.58        17.63 o
  -1  26   1         23.76         35.88        17.67 o
   1  26   1         24.13         57.16        18.15 o
   3  26   1         23.55         31.57        22.11 o
   5  26   1         34.40         14.55        20.04 o
   7  26   1          6.81         17.85        18.77 o
   9  26   1         25.29         29.23        17.92 o
  11  26   1         65.29         88.40        17.81 o
  -8  27   1         81.76        121.48        23.76 o
  -6  27   1         79.76         83.93        18.46 o
  -4  27   1         58.55         53.47        18.13 o
  -2  27   1         28.67         41.12        19.05 o
   0  27   1         22.88         46.82        16.77 o
   2  27   1         32.32         24.45        18.69 o
   4  27   1         83.34         73.91        29.58 o
   6  27   1         11.02         13.22        20.66 o
   8  27   1         12.74         33.64        19.58 o
  -3  28   1         22.21         50.60        17.55 o
  -1  28   1         34.97         52.28        17.44 o
   1  28   1         94.07        107.57        17.42 o
   3  28   1         20.82         52.32        20.30 o
   0   0   2      45109.11      42732.11       125.72 o
   2   0   2       9412.38       8975.47        72.33 o
   4   0   2       1850.59       1643.11        28.57 o
   6   0   2       3920.08       4041.47        39.02 o
   8   0   2       6521.09       6317.31        35.60 o
  10   0   2       3936.87       4361.57        85.46 o
  12   0   2       1041.93       1067.81        23.20 o
  14   0   2        484.91        488.10        19.63 o
  16   0   2        648.48        589.42        17.47 o
  18   0   2        224.31        218.34        17.05 o
  20   0   2         28.04         55.24        19.56 o
  22   0   2         56.99         56.32        20.59 o
  24   0   2          2.60         10.90        19.84 o
  26   0   2        107.05        119.01        21.95 o
 -27   1   2         19.33         14.73        22.40 o
 -25   1   2         68.42         93.75        21.66 o
 -23   1   2        140.99        209.41        53.52 o
 -21   1   2        114.27        115.96        16.12 o
 -19   1   2        185.97        188.00        16.42 o
 -17   1   2        279.79        272.21        18.63 o
 -15   1   2         40.89         65.02        17.40 o
 -13   1   2        819.93        790.69        19.14 o
 -11   1   2       1322.53       1394.94        26.81 o
  -9   1   2       5579.33       5572.30       113.59 o
  -7   1   2       4353.89       4209.66        81.46 o
  -5   1   2       7267.70       7133.14       106.10 o
  -3   1   2      21604.58      19899.53       629.06 o
  -1   1   2      19709.99      19155.11       144.28 o
   1   1   2      19710.03      19129.26        85.84 o
   3   1   2       4773.49       4674.58       114.44 o
   5   1   2      12878.82      12830.01       192.09 o
   7   1   2       1510.07       1652.54        35.31 o
   9   1   2       2014.38       2162.86        60.22 o
  11   1   2         84.69        102.53        19.19 o
  13   1   2         13.69         17.81        18.59 o
  15   1   2         37.05         44.06        15.93 o
  17   1   2        268.05        291.98        17.07 o
  19   1   2        250.40        250.34        21.20 o
  21   1   2        258.21        258.09        23.09 o
  23   1   2        137.39        110.10        20.96 o
  25   1   2        255.08        275.87        21.11 o
  27   1   2         59.38         72.58        21.99 o
 -26   2   2         78.57         71.87        21.86 o
 -24   2   2        122.44        117.48        20.16 o
 -22   2   2          5.82         23.32        16.58 o
 -20   2   2        307.39        290.77        16.12 o
 -18   2   2        556.58        569.11        19.42 o
 -16   2   2        280.30        283.27        16.37 o
 -14   2   2        529.82        519.83        24.15 o
 -12   2   2        589.00        587.44        18.89 o
 -10   2   2      13000.26      12914.24       187.68 o
  -8   2   2        339.78        352.68        23.44 o
  -6   2   2       1639.27       1764.71        66.10 o
  -4   2   2      17745.39      17706.42       516.61 o
  -2   2   2       2396.17       2270.82        32.55 o
   0   2   2       9412.36       9055.06       218.70 o
   2   2   2       2396.16       2325.95        51.67 o
   4   2   2      12594.24      12556.35        93.80 o
   6   2   2       9589.27       9663.69        51.20 o
   8   2   2       3368.38       3544.68        98.42 o
  10   2   2        769.51        693.70        24.40 o
  12   2   2        184.09        174.68        18.70 o
  14   2   2        117.05        101.67        19.75 o
  16   2   2         22.56         23.47        19.48 o
  18   2   2        275.89        275.33        19.82 o
  20   2   2         29.08         34.86        18.97 o
  22   2   2        450.13        445.40        23.09 o
  24   2   2        825.69        809.27        22.76 o
  26   2   2         87.22         92.23        24.66 o
 -27   3   2         65.19         51.08        29.80 o
 -25   3   2          9.56         -0.52        16.82 o
 -23   3   2         10.15          2.49        16.42 o
 -21   3   2        168.32        167.85        17.53 o
 -19   3   2        373.01        377.71        24.69 o
 -17   3   2        486.61        452.27        18.77 o
 -15   3   2        368.94        335.03        19.41 o
 -13   3   2        759.92        796.29        19.02 o
 -11   3   2       2306.10       2184.25        25.07 o
  -9   3   2      10472.44      10773.41       158.93 o
  -7   3   2       2453.98       2496.07        38.45 o
  -5   3   2       5234.99       5224.10       105.77 o
  -3   3   2       7538.64       7204.83       103.63 o
  -1   3   2       4773.49       4687.43       129.94 o
   1   3   2      21604.61      19925.46       124.51 o
   3   3   2       7538.63       7210.41       142.48 o
   5   3   2       6361.69       5933.88        71.05 o
   7   3   2       1543.88       1645.53        70.20 o
   9   3   2        103.84        104.52        24.39 o
  11   3   2        713.93        840.73        34.63 o
  13   3   2        378.63        378.15        19.95 o
  15   3   2        118.96        131.27        19.31 o
  17   3   2        666.58        660.40        22.56 o
  19   3   2        173.36        175.94        18.89 o
  21   3   2        118.65        108.59        20.13 o
  23   3   2        167.45        151.19        20.30 o
  25   3   2         48.61         68.66        19.43 o
  27   3   2          2.79         12.23        22.32 o
 -26   4   2          7.20         17.87        18.41 o
 -24   4   2         22.79         37.74        16.89 o
 -22   4   2         67.68         56.56        17.30 o
 -20   4   2         32.78         46.58        16.65 o
 -18   4   2        113.65        129.20        17.47 o
 -16   4   2        289.03        323.19        19.19 o
 -14   4   2        215.56        188.11        17.06 o
 -12   4   2         85.78         47.24        19.43 o
 -10   4   2       5043.10       5320.78        67.61 o
  -8   4   2       1508.09       1651.21        34.83 o
  -6   4   2       2365.96       2405.93        81.82 o
  -4   4   2       1246.34       1288.71        26.35 o
  -2   4   2      12594.27      12584.96        82.30 o
   0   4   2       1850.60       1667.94        57.80 o
   2   4   2      17745.39      17558.75       185.38 o
   4   4   2       1246.35       1282.27        30.58 o
   6   4   2       4097.29       4057.33        48.61 o
   8   4   2        399.97        388.93        24.54 o
  10   4   2        326.42        371.29        32.97 o
  12   4   2       1468.43       1607.52        39.07 o
  14   4   2         97.30        158.03        18.77 o
  16   4   2        285.46        334.07        19.11 o
  18   4   2        182.39        178.57        18.54 o
  20   4   2        932.32        890.47        21.08 o
  22   4   2        286.07        260.48        18.94 o
  24   4   2         57.08         82.67        20.19 o
  26   4   2         84.59        115.44        19.92 o
 -27   5   2         52.58         96.71        35.17 o
 -25   5   2          5.80         22.98        16.50 o
 -23   5   2         51.17         52.82        18.28 o
 -21   5   2         69.55        108.97        17.98 o
 -19   5   2        466.22        466.87        17.02 o
 -17   5   2        164.10        165.11        16.13 o
 -15   5   2        206.01        224.99        18.95 o
 -13   5   2        110.87        139.32        18.19 o
 -11   5   2       4522.25       4501.42        49.40 o
  -9   5   2        481.21        496.72        19.93 o
  -7   5   2      10455.48      10743.02       156.80 o
  -5   5   2       2335.58       2298.04        34.73 o
  -3   5   2       6361.67       5959.07        39.53 o
  -1   5   2      12878.80      12627.53       131.52 o
   1   5   2       7267.71       7006.36        97.26 o
   3   5   2       5234.99       5050.62        65.72 o
   5   5   2       2335.58       2210.20        46.40 o
   7   5   2        126.29        122.00        23.78 o
   9   5   2       1950.25       2086.09        26.75 o
  11   5   2       4784.62       4919.36        59.76 o
  13   5   2        346.36        351.02        21.68 o
  15   5   2        434.88        418.54        19.03 o
  17   5   2        878.87        809.97        29.76 o
  19   5   2        210.91        205.52        18.25 o
  21   5   2        136.40        134.58        17.62 o
  23   5   2        400.72        396.20        18.71 o
  25   5   2        105.70        122.00        20.27 o
  27   5   2          3.23         20.78        21.53 o
 -26   6   2         55.96         57.95        17.45 o
 -24   6   2         12.82         23.83        17.04 o
 -22   6   2         83.22         66.45        17.56 o
 -20   6   2         48.80         76.40        20.86 o
 -18   6   2        393.50        366.20        16.76 o
 -16   6   2        303.69        250.82        16.74 o
 -14   6   2        202.98        211.37        18.31 o
 -12   6   2       2047.73       1980.98        22.87 o
 -10   6   2       4518.52       4524.63        66.40 o
  -8   6   2       1664.48       1762.78        25.34 o
  -6   6   2        413.00        418.90        19.65 o
  -4   6   2       4097.28       4152.03        45.54 o
  -2   6   2       9589.27       9830.47       127.04 o
   0   6   2       3920.08       3996.19        62.02 o
   2   6   2       1639.26       1731.92        70.18 o
   4   6   2       2365.95       2303.23        53.05 o
   6   6   2        413.01        439.66        24.08 o
   8   6   2       1994.38       2008.37        55.18 o
  10   6   2       6331.40       6496.25        35.00 o
  12   6   2        595.75        612.03        25.56 o
  14   6   2        161.60        158.11        21.17 o
  16   6   2        945.48        946.02        20.06 o
  18   6   2         22.88         36.56        17.68 o
  20   6   2        593.29        551.85        19.45 o
  22   6   2         41.23         26.87        20.46 o
  24   6   2         67.14         66.44        17.89 o
  26   6   2         15.93         37.07        18.92 o
 -27   7   2         10.40         23.83        17.19 o
 -25   7   2         34.84         54.00        17.30 o
 -23   7   2         42.65         58.62        15.83 o
 -21   7   2         65.35         40.99        16.86 o
 -19   7   2         26.97         40.27        16.57 o
 -17   7   2         70.27         98.97        18.50 o
 -15   7   2        609.67        615.12        18.67 o
 -13   7   2       2309.05       2280.20        22.77 o
 -11   7   2        805.24        806.00        19.81 o
  -9   7   2       5544.10       5755.50        34.43 o
  -7   7   2       3622.78       3742.18        43.17 o
  -5   7   2        126.29        142.18        16.06 o
  -3   7   2       1543.87       1660.45        40.22 o
  -1   7   2       1510.07       1681.94        51.09 o
   1   7   2       4353.91       4194.57        81.44 o
   3   7   2       2453.96       2444.41        41.28 o
   5   7   2      10455.51      10550.99        98.07 o
   7   7   2       3622.80       3689.20        32.54 o
   9   7   2       1001.12       1030.26        24.63 o
  11   7   2        689.86        610.09        21.84 o
  13   7   2        743.50        799.70        31.52 o
  15   7   2        202.38        216.37        22.65 o
  17   7   2        174.56        169.48        16.95 o
  19   7   2        498.73        455.11        18.29 o
  21   7   2        186.91        185.07        17.47 o
  23   7   2        212.63        206.07        19.60 o
  25   7   2         40.40         53.35        18.51 o
  27   7   2         36.08         35.48        20.01 o
 -26   8   2         26.49         43.57        18.13 o
 -24   8   2          8.94         55.57        21.57 o
 -22   8   2         27.20         -7.96        16.42 o
 -20   8   2         15.64         53.97        20.06 o
 -18   8   2        672.30        593.97        22.21 o
 -16   8   2        224.71        232.84        16.93 o
 -14   8   2        632.90        670.87        17.69 o
 -12   8   2       1581.74       1487.52        34.63 o
 -10   8   2       1688.90       1698.86        61.23 o
  -8   8   2       2066.89       2088.69        22.18 o
  -6   8   2       1994.38       2089.34        20.35 o
  -4   8   2        399.97        393.99        19.02 o
  -2   8   2       3368.36       3474.04        51.34 o
   0   8   2       6521.08       6195.05        40.90 o
   2   8   2        339.78        360.55        23.22 o
   4   8   2       1508.09       1656.21        33.53 o
   6   8   2       1664.48       1695.62        52.60 o
   8   8   2       2066.89       2030.43        35.06 o
  10   8   2       2528.61       2391.01        25.33 o
  12   8   2        114.26         98.98        19.71 o
  14   8   2        591.36        624.87        24.19 o
  16   8   2        270.12        274.44        20.97 o
  18   8   2        165.63        166.90        17.56 o
  20   8   2        111.62        121.28        17.53 o
  22   8   2        200.60        216.48        17.40 o
  24   8   2        169.23        181.73        19.09 o
  26   8   2        105.69        126.74        25.03 o
 -25   9   2         19.86         22.32        18.41 o
 -23   9   2         78.92         70.21        16.62 o
 -21   9   2         16.62         20.52        16.89 o
 -19   9   2        262.54        266.70        16.77 o
 -17   9   2        530.05        488.29        17.46 o
 -15   9   2        508.13        447.70        17.99 o
 -13   9   2         53.09         44.00        18.08 o
 -11   9   2        577.16        561.98        19.52 o
  -9   9   2       3745.82       3708.60        24.62 o
  -7   9   2       1001.12       1052.58        17.46 o
  -5   9   2       1950.25       2150.37        41.54 o
  -3   9   2        103.84         86.77        17.65 o
  -1   9   2       2014.39       2215.36        25.68 o
   1   9   2       5579.33       5589.40        32.58 o
   3   9   2      10472.46      10559.54       180.36 o
   5   9   2        481.21        490.09        20.06 o
   7   9   2       5544.10       5565.63        33.36 o
   9   9   2       3745.82       3613.24        30.79 o
  11   9   2        556.53        593.75        23.99 o
  13   9   2        289.75        285.10        20.13 o
  15   9   2        116.75        133.66        19.72 o
  17   9   2        572.91        523.34        21.17 o
  19   9   2         26.96         49.08        17.39 o
  21   9   2         72.72         87.44        16.98 o
  23   9   2         82.98        106.98        17.60 o
  25   9   2        115.86        121.64        19.39 o
 -26  10   2         12.91         43.33        18.91 o
 -24  10   2         38.43         48.38        16.00 o
 -22  10   2         69.52         51.63        16.69 o
 -20  10   2         54.12         67.23        17.09 o
 -18  10   2        123.94        114.12        17.00 o
 -16  10   2        523.59        521.33        17.60 o
 -14  10   2        340.11        338.67        18.69 o
 -12  10   2        137.91        192.23        17.45 o
 -10  10   2       1340.71       1309.98        35.27 o
  -8  10   2       2528.60       2515.64        35.44 o
  -6  10   2       6331.39       6923.24        28.40 o
  -4  10   2        326.42        376.32        18.26 o
  -2  10   2        769.51        704.04        21.49 o
   0  10   2       3936.87       4418.94        92.91 o
   2  10   2      13000.26      12981.90       268.67 o
   4  10   2       5043.10       5261.59        29.59 o
   6  10   2       4518.53       4515.78        65.94 o
   8  10   2       1688.91       1623.73        87.87 o
  10  10   2       1340.71       1230.11        23.55 o
  12  10   2       1204.63       1151.01        23.71 o
  14  10   2       1497.57       1417.29        25.79 o
  16  10   2        224.59        241.42        22.62 o
  18  10   2        533.72        499.70        17.57 o
  20  10   2        145.44        149.56        17.35 o
  22  10   2         33.25         58.45        16.67 o
  24  10   2        141.70        149.18        18.09 o
  26  10   2         59.62         70.44        18.35 o
 -25  11   2         20.54         63.64        18.73 o
 -23  11   2          4.41         11.70        17.06 o
 -21  11   2          7.70         32.33        16.28 o
 -19  11   2         63.45         75.67        16.69 o
 -17  11   2        489.52        536.30        16.61 o
 -15  11   2        260.25        282.27        18.63 o
 -13  11   2        249.53        245.11        17.44 o
 -11  11   2        587.57        611.56        17.62 o
  -9  11   2        556.53        574.28        23.88 o
  -7  11   2        689.86        647.99        15.28 o
  -5  11   2       4784.61       5112.81        52.19 o
  -3  11   2        713.93        781.18        20.90 o
  -1  11   2         84.69        121.01        20.82 o
   1  11   2       1322.53       1427.29        51.84 o
   3  11   2       2306.10       2219.63        23.80 o
   5  11   2       4522.25       4574.51        78.38 o
   7  11   2        805.25        790.77        19.13 o
   9  11   2        577.16        574.67        25.04 o
  11  11   2        587.57        572.98        21.25 o
  13  11   2       1865.74       1797.83        25.14 o
  15  11   2        206.20        204.00        21.12 o
  17  11   2        252.81        239.85        19.19 o
  19  11   2        175.05        139.79        19.26 o
  21  11   2        100.90        117.41        17.41 o
  23  11   2         88.87        104.93        17.51 o
  25  11   2         26.31         53.39        18.41 o
 -24  12   2          5.61         20.90        17.22 o
 -22  12   2         20.02         25.26        16.12 o
 -20  12   2         14.48         12.51        16.60 o
 -18  12   2        115.90        110.65        15.72 o
 -16  12   2        828.05        778.95        17.25 o
 -14  12   2         67.05         71.31        16.78 o
 -12  12   2       2089.67       2011.42        49.26 o
 -10  12   2       1204.63       1208.45        16.68 o
  -8  12   2        114.26        113.05        14.38 o
  -6  12   2        595.75        658.36        17.16 o
  -4  12   2       1468.42       1621.65        21.40 o
  -2  12   2        184.09        170.63        17.53 o
   0  12   2       1041.93       1132.65        60.80 o
   2  12   2        588.99        577.58        31.05 o
   4  12   2         85.78         74.75        17.86 o
   6  12   2       2047.73       1972.44        24.90 o
   8  12   2       1581.74       1453.92        53.24 o
  10  12   2        137.91        160.33        20.32 o
  12  12   2       2089.67       1976.98        25.38 o
  14  12   2        858.14        817.23        22.36 o
  16  12   2        439.60        427.42        38.45 o
  18  12   2         44.75         70.16        26.02 o
  20  12   2         19.68         49.70        18.91 o
  22  12   2         13.25         26.30        17.08 o
  24  12   2         50.90         67.60        19.62 o
 -23  13   2         14.79         39.18        18.27 o
 -21  13   2         23.67         26.25        16.58 o
 -19  13   2        321.81        305.72        17.08 o
 -17  13   2          1.66         -1.21        15.29 o
 -15  13   2        117.94        149.68        18.57 o
 -13  13   2        311.11        319.53        17.51 o
 -11  13   2       1865.74       1910.12        43.72 o
  -9  13   2        289.75        297.52        15.88 o
  -7  13   2        743.51        817.00        24.56 o
  -5  13   2        346.37        360.70        17.76 o
  -3  13   2        378.63        374.07        19.88 o
  -1  13   2         13.69         29.67        19.67 o
   1  13   2        819.93        828.32        27.67 o
   3  13   2        759.92        802.45        19.66 o
   5  13   2        110.87        144.37        16.78 o
   7  13   2       2309.05       2244.48        49.66 o
   9  13   2         53.09         68.21        19.86 o
  11  13   2        249.53        225.13        22.42 o
  13  13   2        311.11        317.46        23.16 o
  15  13   2        178.20        178.98        18.92 o
  17  13   2        537.88        534.59        19.92 o
  19  13   2         76.05         68.33        19.64 o
  21  13   2          6.20         37.01        17.21 o
  23  13   2         14.86         22.19        17.81 o
 -24  14   2          4.03         10.48        16.94 o
 -22  14   2         21.04         38.77        16.92 o
 -20  14   2         50.43         48.27        18.27 o
 -18  14   2        233.72        212.36        17.56 o
 -16  14   2         34.84         50.01        16.52 o
 -14  14   2        319.39        290.27        21.44 o
 -12  14   2        858.14        882.05        16.15 o
 -10  14   2       1497.57       1414.96        17.60 o
  -8  14   2        591.36        581.52        17.43 o
  -6  14   2        161.60        151.82        16.10 o
  -4  14   2         97.30        137.62        17.17 o
  -2  14   2        117.05        140.20        19.30 o
   0  14   2        484.91        490.19        19.23 o
   2  14   2        529.82        565.82        19.32 o
   4  14   2        215.56        216.79        18.47 o
   6  14   2        202.99        194.63        16.78 o
   8  14   2        632.90        666.63        26.31 o
  10  14   2        340.10        315.98        21.45 o
  12  14   2         67.05         83.18        20.32 o
  14  14   2        319.39        281.21        19.29 o
  16  14   2       2130.79       2078.08        33.39 o
  18  14   2         10.24         24.95        19.66 o
  20  14   2         34.06         47.00        20.24 o
  22  14   2         18.56         41.69        17.79 o
  24  14   2         37.02         50.58        20.16 o
 -23  15   2         59.00         45.08        17.69 o
 -21  15   2         42.17         68.90        16.51 o
 -19  15   2        117.82        156.95        17.79 o
 -17  15   2         90.71        118.49        18.95 o
 -15  15   2        696.45        682.73        23.18 o
 -13  15   2        178.20        191.71        13.70 o
 -11  15   2        206.20        210.95        15.11 o
  -9  15   2        116.75        126.56        15.08 o
  -7  15   2        202.38        207.96        17.24 o
  -5  15   2        434.88        412.36        16.36 o
  -3  15   2        118.96        112.54        18.17 o
  -1  15   2         37.05         34.80        16.82 o
   1  15   2         40.89         63.74        17.11 o
   3  15   2        368.94        354.21        18.12 o
   5  15   2        206.01        214.30        16.63 o
   7  15   2        609.67        634.39        17.29 o
   9  15   2        508.13        478.51        18.09 o
  11  15   2        260.25        268.18        20.54 o
  13  15   2        117.94        133.24        25.79 o
  15  15   2        696.45        651.49        20.82 o
  17  15   2        101.26         93.98        18.26 o
  19  15   2         37.06         25.03        21.27 o
  21  15   2         97.89        101.77        17.66 o
  23  15   2         12.83          8.42        24.16 o
 -22  16   2         12.55         26.15        16.48 o
 -20  16   2          3.28          9.14        16.71 o
 -18  16   2        333.40        317.63        19.47 o
 -16  16   2         26.46         22.31        15.02 o
 -14  16   2       2130.79       2203.23        36.72 o
 -12  16   2        439.60        464.32        16.74 o
 -10  16   2        224.59        239.27        16.25 o
  -8  16   2        270.12        252.35        15.44 o
  -6  16   2        945.48        945.72        17.04 o
  -4  16   2        285.46        298.38        17.66 o
  -2  16   2         22.56         58.78        17.97 o
   0  16   2        648.49        635.79        37.78 o
   2  16   2        280.30        290.18        19.06 o
   4  16   2        289.03        298.76        17.68 o
   6  16   2        303.69        274.69        17.16 o
   8  16   2        224.71        228.34        16.69 o
  10  16   2        523.59        528.13        20.97 o
  12  16   2        828.06        785.06        21.43 o
  14  16   2         34.84         74.19        18.15 o
  16  16   2         26.46         29.87        20.83 o
  18  16   2          7.31         28.50        19.47 o
  20  16   2        135.28        109.10        20.13 o
  22  16   2          9.60         14.62        16.94 o
 -21  17   2         34.92         51.51        18.48 o
 -19  17   2         75.20        100.86        17.54 o
 -17  17   2         94.60         82.31        14.65 o
 -15  17   2        101.26        108.74        15.92 o
 -13  17   2        537.88        550.12        15.97 o
 -11  17   2        252.80        229.39        16.02 o
  -9  17   2        572.91        554.62        16.79 o
  -7  17   2        174.56        169.46        17.91 o
  -5  17   2        878.87        839.07        16.77 o
  -3  17   2        666.58        632.83        20.32 o
  -1  17   2        268.05        284.02        17.71 o
   1  17   2        279.79        294.19        25.79 o
   3  17   2        486.61        469.61        19.74 o
   5  17   2        164.10        157.93        16.05 o
   7  17   2         70.27         67.85        16.25 o
   9  17   2        530.05        457.32        17.01 o
  11  17   2        489.52        505.12        19.77 o
  13  17   2          1.66         23.63        19.33 o
  15  17   2         90.71        110.85        18.29 o
  17  17   2         94.60         91.71        19.73 o
  19  17   2         48.18         28.22        18.47 o
  21  17   2         72.38         62.41        20.50 o
 -20  18   2        159.34        177.88        14.43 o
 -18  18   2          5.82         12.39        14.56 o
 -16  18   2          7.31         -0.41        14.60 o
 -14  18   2         10.24          5.33        20.24 o
 -12  18   2         44.75         44.39        14.86 o
 -10  18   2        533.72        521.60        17.52 o
  -8  18   2        165.63        155.96        15.57 o
  -6  18   2         22.88         39.12        15.53 o
  -4  18   2        182.39        165.17        18.08 o
  -2  18   2        275.89        297.67        17.96 o
   0  18   2        224.31        236.53        19.35 o
   2  18   2        556.58        579.11        29.67 o
   4  18   2        113.65        144.11        17.07 o
   6  18   2        393.50        381.81        17.47 o
   8  18   2        672.29        671.85        17.80 o
  10  18   2        123.94        129.99        15.94 o
  12  18   2        115.90        100.25        19.81 o
  14  18   2        233.72        191.66        19.85 o
  16  18   2        333.40        305.25        18.84 o
  18  18   2          5.82         68.48        19.94 o
  20  18   2        141.70        155.13        19.76 o
 -19  19   2         14.87          8.46        16.91 o
 -17  19   2         48.18         65.67        16.64 o
 -15  19   2         37.06         55.92        15.94 o
 -13  19   2         76.05         73.78        14.82 o
 -11  19   2        175.05        140.56        15.72 o
  -9  19   2         26.96         35.47        14.95 o
  -7  19   2        498.73        466.85        17.83 o
  -5  19   2        210.91        203.77        15.38 o
  -3  19   2        173.36        176.23        16.71 o
  -1  19   2        250.40        260.38        25.70 o
   1  19   2        185.97        180.57        18.24 o
   3  19   2        373.01        383.58        23.31 o
   5  19   2        466.22        455.64        17.36 o
   7  19   2         26.97         37.03        16.32 o
   9  19   2        262.54        263.79        15.96 o
  11  19   2         63.45         74.17        19.17 o
  13  19   2        321.81        285.11        19.92 o
  15  19   2        117.82        140.06        19.16 o
  17  19   2         75.20         84.42        21.37 o
  19  19   2         14.87         30.56        19.17 o
 -18  20   2        141.70        171.94        17.23 o
 -16  20   2        135.28        162.73        17.30 o
 -14  20   2         34.06         59.00        15.14 o
 -12  20   2         19.68         33.13        15.04 o
 -10  20   2        145.44        160.94        15.31 o
  -8  20   2        111.62        136.60        16.06 o
  -6  20   2        593.29        560.91        15.56 o
  -4  20   2        932.32        890.42        17.71 o
  -2  20   2         29.08         34.68        17.62 o
   0  20   2         28.04          8.50        19.13 o
   2  20   2        307.39        309.52        20.79 o
   4  20   2         32.78         48.20        17.74 o
   6  20   2         48.80         51.02        17.12 o
   8  20   2         15.64         40.15        18.59 o
  10  20   2         54.12         95.45        16.24 o
  12  20   2         14.48         12.74        20.03 o
  14  20   2         50.43         68.78        20.87 o
  16  20   2          3.28         10.68        19.89 o
  18  20   2        159.34        179.03        20.80 o
 -17  21   2         72.38         67.93        22.32 o
 -15  21   2         97.89         86.08        16.33 o
 -13  21   2          6.20         43.99        15.37 o
 -11  21   2        100.90        124.07        15.08 o
  -9  21   2         72.72         63.45        16.01 o
  -7  21   2        186.91        210.19        18.06 o
  -5  21   2        136.40        157.11        17.05 o
  -3  21   2        118.65        109.70        19.43 o
  -1  21   2        258.21        293.34        18.33 o
   1  21   2        114.27         98.04        18.15 o
   3  21   2        168.32        189.02        17.98 o
   5  21   2         69.55         87.78        17.04 o
   7  21   2         65.35         61.53        16.29 o
   9  21   2         16.62         14.01        16.10 o
  11  21   2          7.70         15.57        16.69 o
  13  21   2         23.67         32.95        18.56 o
  15  21   2         42.17         66.82        20.09 o
  17  21   2         34.92         48.31        21.42 o
 -16  22   2          9.60         22.26        15.86 o
 -14  22   2         18.56         13.27        15.84 o
 -12  22   2         13.25         23.37        14.97 o
 -10  22   2         33.25         32.30        26.95 o
  -8  22   2        200.60        216.20        15.71 o
  -6  22   2         41.23         50.60        15.73 o
  -4  22   2        286.06        309.38        16.57 o
  -2  22   2        450.13        486.46        32.22 o
   0  22   2         56.99         57.99        17.64 o
   2  22   2          5.82        -11.83        17.49 o
   4  22   2         67.68         68.43        17.64 o
   6  22   2         83.22         92.92        24.97 o
   8  22   2         27.20         56.95        16.05 o
  10  22   2         69.52         75.64        17.44 o
  12  22   2         20.02         60.28        19.26 o
  14  22   2         21.04         35.58        20.99 o
  16  22   2         12.55         23.50        19.94 o
 -15  23   2         12.83         43.07        17.71 o
 -13  23   2         14.86         20.91        17.66 o
 -11  23   2         88.87        117.04        15.76 o
  -9  23   2         82.98        102.88        15.60 o
  -7  23   2        212.63        232.47        17.37 o
  -5  23   2        400.72        407.01        20.08 o
  -3  23   2        167.45        193.11        16.36 o
  -1  23   2        137.39        127.89        17.58 o
   1  23   2        140.99        156.18        16.77 o
   3  23   2         10.15         35.74        21.62 o
   5  23   2         51.17         45.23        17.01 o
   7  23   2         42.65         65.78        19.08 o
   9  23   2         78.92        116.80        16.72 o
  11  23   2          4.41         21.73        19.53 o
  13  23   2         14.79         43.91        18.82 o
  15  23   2         59.00         46.23        19.32 o
 -14  24   2         37.02         58.03        16.27 o
 -12  24   2         50.90         67.82        17.03 o
 -10  24   2        141.70        150.44        16.89 o
  -8  24   2        169.23        151.90        15.92 o
  -6  24   2         67.14         91.22        16.31 o
  -4  24   2         57.08         77.07        14.81 o
  -2  24   2        825.69        823.27        19.17 o
   0  24   2          2.60         -7.10        17.94 o
   2  24   2        122.44        120.25        18.39 o
   4  24   2         22.79         20.10        18.02 o
   6  24   2         12.82         26.45        29.54 o
   8  24   2          8.94          8.45        15.71 o
  10  24   2         38.43         -1.22        18.06 o
  12  24   2          5.61         20.75        19.22 o
  14  24   2          4.03         10.39        27.26 o
 -11  25   2         26.31         27.39        17.27 o
  -9  25   2        115.86        111.60        16.81 o
  -7  25   2         40.40         46.52        15.36 o
  -5  25   2        105.70        142.30        19.53 o
  -3  25   2         48.61         59.60        15.47 o
  -1  25   2        255.08        222.52        18.55 o
   1  25   2         68.42         83.86        28.28 o
   3  25   2          9.56         52.24        18.07 o
   5  25   2          5.80         15.92        18.26 o
   7  25   2         34.84        104.01        19.75 o
   9  25   2         19.86         33.10        16.39 o
  11  25   2         20.54         37.64        17.73 o
 -10  26   2         59.61         69.87        16.77 o
  -8  26   2        105.69         95.99        21.36 o
  -6  26   2         15.93         42.65        17.71 o
  -4  26   2         84.59         92.98        20.58 o
  -2  26   2         87.22         87.03        16.82 o
   0  26   2        107.05        147.91        18.52 o
   2  26   2         78.57         75.92        18.72 o
   4  26   2          7.20         56.02        20.54 o
   6  26   2         55.96         55.16        18.74 o
   8  26   2         26.49          9.95        19.02 o
  10  26   2         12.91         24.22        18.07 o
  -7  27   2         36.08         79.01        18.39 o
  -5  27   2          3.23          1.82        18.16 o
  -3  27   2          2.79         -5.20        16.99 o
  -1  27   2         59.38        102.93        17.15 o
   1  27   2         19.33         10.14        18.82 o
   3  27   2         65.19         92.62        19.02 o
   5  27   2         52.58         54.20        19.26 o
   7  27   2         10.40         28.51        19.56 o
   1   0   3       7340.16       6870.70        73.14 o
   3   0   3        344.80        322.55        17.61 o
   5   0   3       2986.44       3069.41        46.79 o
   7   0   3       4377.72       4422.82        87.03 o
   9   0   3        236.07        216.30        18.97 o
  11   0   3       2167.56       2167.21        54.50 o
  13   0   3        497.32        499.32        19.88 o
  15   0   3        150.76        165.19        18.32 o
  17   0   3        949.09        894.32        28.22 o
  19   0   3        213.96        211.19        17.52 o
  21   0   3        197.13        179.39        31.61 o
  23   0   3        197.81        218.39        22.35 o
  25   0   3         67.02         95.10        24.37 o
  27   0   3         87.03        133.95        23.38 o
 -26   1   3         20.84         25.95        24.60 o
 -24   1   3         86.06         73.12        23.85 o
 -22   1   3         98.57         83.30        17.38 o
 -20   1   3        789.10        792.84        20.17 o
 -18   1   3        393.72        424.08        19.09 o
 -16   1   3        249.13        240.92        19.48 o
 -14   1   3        142.87        118.04        17.29 o
 -12   1   3        417.62        470.85        20.17 o
 -10   1   3       1719.19       1650.73        24.46 o
  -8   1   3       2172.32       2323.17        69.14 o
  -6   1   3         85.18         84.96        18.56 o
  -4   1   3       1486.64       1380.58        37.15 o
  -2   1   3       1785.56       1871.57        41.01 o
   0   1   3       7340.16       6909.90        56.17 o
   2   1   3        211.43        191.82        19.00 o
   4   1   3       1565.49       1485.97        19.43 o
   6   1   3       2535.72       2690.23        81.91 o
   8   1   3        809.08        872.92        21.11 o
  10   1   3        274.16        309.26        18.83 o
  12   1   3        207.45        233.79        19.68 o
  14   1   3        209.28        224.16        20.54 o
  16   1   3        682.73        635.71        24.37 o
  18   1   3        215.28        220.38        17.50 o
  20   1   3        194.36        169.98        22.60 o
  22   1   3         29.60         76.74        31.68 o
  24   1   3        186.29        185.16        24.35 o
  26   1   3          6.63         58.48        21.96 o
 -27   2   3         64.62         81.18        25.02 o
 -25   2   3        106.49         94.81        22.04 o
 -23   2   3        192.03        203.34        18.28 o
 -21   2   3        494.06        519.69        18.30 o
 -19   2   3        958.81        948.01        19.20 o
 -17   2   3        129.28        140.80        33.22 o
 -15   2   3         12.24         22.61        18.78 o
 -13   2   3        837.58        798.19        23.68 o
 -11   2   3       3363.44       3565.91        58.11 o
  -9   2   3       4199.46       4264.75        90.44 o
  -7   2   3        192.36        143.88        19.91 o
  -5   2   3       4298.65       4270.57       162.47 o
  -3   2   3       1354.62       1369.62        46.63 o
  -1   2   3        211.43        191.08        19.40 o
   1   2   3       1785.55       1898.22        52.43 o
   3   2   3        684.55        749.17        30.77 o
   5   2   3       3450.33       3367.60        57.82 o
   7   2   3       9260.11       9867.22        55.42 o
   9   2   3       1267.51       1375.54        28.21 o
  11   2   3        242.69        284.26        18.74 o
  13   2   3        272.59        276.91        19.44 o
  15   2   3        180.43        165.42        19.81 o
  17   2   3       1339.63       1382.83        26.13 o
  19   2   3       1212.72       1195.50        50.41 o
  21   2   3        527.24        532.40        25.21 o
  23   2   3         15.49          4.67        21.79 o
  25   2   3         25.00         60.11        23.65 o
  27   2   3         12.30         38.36        22.43 o
 -26   3   3        117.37         57.87        42.96 o
 -24   3   3        111.99         82.27        17.60 o
 -22   3   3         12.40          2.57        19.21 o
 -20   3   3         71.05        108.55        19.68 o
 -18   3   3         38.59         26.17        18.20 o
 -16   3   3       1014.48        994.12        20.94 o
 -14   3   3       1582.76       1559.60        22.40 o
 -12   3   3       1627.31       1582.44        44.73 o
 -10   3   3       2203.05       2125.58        61.49 o
  -8   3   3       2414.09       2481.06        81.54 o
  -6   3   3       3350.24       3415.12        47.43 o
  -4   3   3       2825.22       2740.54        30.39 o
  -2   3   3        684.55        679.49        38.23 o
   0   3   3        344.80        301.38        21.59 o
   2   3   3       1354.61       1402.44        28.85 o
   4   3   3        238.92        284.66        18.62 o
   6   3   3       4466.28       4682.49       139.27 o
   8   3   3        952.25       1027.75        20.27 o
  10   3   3       1003.35        972.98        25.75 o
  12   3   3        372.48        394.36        21.92 o
  14   3   3       1215.80       1147.04        25.86 o
  16   3   3        405.04        402.86        23.55 o
  18   3   3        224.39        192.36        24.85 o
  20   3   3        314.69        292.07        22.20 o
  22   3   3         80.60         84.26        21.07 o
  24   3   3        376.06        375.12        43.30 o
  26   3   3          6.07        -41.95        29.17 o
 -27   4   3        105.87        134.53        21.80 o
 -25   4   3         15.20         10.79        18.97 o
 -23   4   3         10.97         16.45        18.08 o
 -21   4   3         43.02         22.54        16.97 o
 -19   4   3        252.08        278.60        20.31 o
 -17   4   3         34.43         52.35        20.58 o
 -15   4   3        515.27        494.48        19.84 o
 -13   4   3        276.68        265.17        25.65 o
 -11   4   3        514.26        494.55        20.35 o
  -9   4   3       2987.43       3132.77       114.31 o
  -7   4   3       2712.60       2728.24        60.67 o
  -5   4   3       4705.20       4411.76        39.56 o
  -3   4   3        238.92        277.16        19.98 o
  -1   4   3       1565.49       1517.57        25.11 o
   1   4   3       1486.64       1390.53        62.08 o
   3   4   3       2825.22       2860.70        33.72 o
   5   4   3        444.73        486.71        22.83 o
   7   4   3        789.52        815.44        28.37 o
   9   4   3        221.05        319.57        29.21 o
  11   4   3        492.58        493.86        21.97 o
  13   4   3        473.29        496.55        28.34 o
  15   4   3        470.32        421.90        21.03 o
  17   4   3         45.88         73.88        22.21 o
  19   4   3         50.58         52.94        25.20 o
  21   4   3         33.62         76.49        21.11 o
  23   4   3          4.27         41.28        33.07 o
  25   4   3         84.14         84.43        21.83 o
  27   4   3          2.61        -15.38        22.35 o
 -26   5   3         50.11         31.03        17.73 o
 -24   5   3         13.32         15.62        17.98 o
 -22   5   3         15.81         19.13        17.69 o
 -20   5   3         37.60         31.56        16.00 o
 -18   5   3        544.88        489.28        17.94 o
 -16   5   3       1774.77       1745.14        31.22 o
 -14   5   3       2170.02       2085.51        25.85 o
 -12   5   3        427.74        432.63        17.83 o
 -10   5   3        305.02        347.04        18.23 o
  -8   5   3       1155.79       1336.61        29.48 o
  -6   5   3        810.91        832.34        17.77 o
  -4   5   3        444.73        517.23        20.17 o
  -2   5   3       3450.33       3422.68        60.52 o
   0   5   3       2986.45       3095.05        31.18 o
   2   5   3       4298.65       4052.40        80.03 o
   4   5   3       4705.21       4568.81       119.72 o
   6   5   3       3867.28       4184.31        33.63 o
   8   5   3       9726.51      10056.18       226.31 o
  10   5   3        165.03        170.25        20.56 o
  12   5   3         71.63         83.89        23.23 o
  14   5   3        670.70        713.87        20.83 o
  16   5   3         89.58        100.68        18.96 o
  18   5   3          5.47         17.85        18.72 o
  20   5   3        402.51        404.96        22.31 o
  22   5   3         12.55         19.25        23.38 o
  24   5   3         35.38          3.57        32.44 o
  26   5   3         34.50         75.23        23.95 o
 -25   6   3         13.88         30.55        19.66 o
 -23   6   3         10.09         37.20        17.12 o
 -21   6   3         20.85         18.98        16.45 o
 -19   6   3        117.78        123.80        16.57 o
 -17   6   3        330.71        323.23        17.97 o
 -15   6   3       2199.08       2178.93        24.44 o
 -13   6   3        496.02        505.79        20.02 o
 -11   6   3       1823.39       1750.15        21.04 o
  -9   6   3       2323.43       2351.46        37.59 o
  -7   6   3         59.41         50.44        14.36 o
  -5   6   3       3867.28       4103.16        48.40 o
  -3   6   3       4466.28       4747.87       143.20 o
  -1   6   3       2535.72       2531.72        36.19 o
   1   6   3         85.18         71.98        21.65 o
   3   6   3       3350.24       3441.54        51.09 o
   5   6   3        810.91        772.90        35.05 o
   7   6   3       1645.20       1634.21        57.65 o
   9   6   3        678.12        678.34        22.94 o
  11   6   3        481.45        491.92        21.31 o
  13   6   3         73.02         65.06        20.28 o
  15   6   3         11.01         -0.26        17.27 o
  17   6   3        108.00        114.23        19.76 o
  19   6   3         90.43         89.24        19.94 o
  21   6   3        195.11        206.23        20.54 o
  23   6   3         71.61        121.78        22.94 o
  25   6   3         82.10         81.10        23.69 o
 -26   7   3          1.53        -23.11        19.96 o
 -24   7   3         52.05         53.23        19.27 o
 -22   7   3         59.03         50.89        18.27 o
 -20   7   3         96.87         74.75        26.75 o
 -18   7   3        493.63        479.21        18.25 o
 -16   7   3        159.18        146.72        17.80 o
 -14   7   3         90.92         91.83        17.72 o
 -12   7   3       1553.18       1496.85        20.14 o
 -10   7   3        289.58        264.94        17.54 o
  -8   7   3       1498.86       1580.64        27.62 o
  -6   7   3       1645.20       1628.37        30.57 o
  -4   7   3        789.51        790.96        19.15 o
  -2   7   3       9260.09       9750.27        58.83 o
   0   7   3       4377.74       4328.59        50.18 o
   2   7   3        192.35        143.54        21.09 o
   4   7   3       2712.60       2653.18        30.41 o
   6   7   3         59.40         51.03        21.04 o
   8   7   3       2015.90       2076.66        39.31 o
  10   7   3       2420.79       2340.84        40.71 o
  12   7   3        754.09        724.57        23.29 o
  14   7   3         18.01         28.04        21.94 o
  16   7   3        171.30        181.74        17.42 o
  18   7   3          0.04         -5.91        17.28 o
  20   7   3         57.39         62.24        20.85 o
  22   7   3         29.82         34.56        22.20 o
  24   7   3         89.20        111.96        22.43 o
  26   7   3         55.86         47.24        22.40 o
 -25   8   3         33.82         46.27        18.78 o
 -23   8   3         90.11        103.04        18.27 o
 -21   8   3         30.74         13.70        16.97 o
 -19   8   3        230.70        213.53        15.94 o
 -17   8   3        303.09        295.29        17.24 o
 -15   8   3       1715.59       1655.91        33.10 o
 -13   8   3        179.62        187.36        18.40 o
 -11   8   3        165.53        187.39        17.38 o
  -9   8   3         67.35         85.88        14.18 o
  -7   8   3       2015.90       2122.37        29.07 o
  -5   8   3       9726.49      10394.14        34.73 o
  -3   8   3        952.25       1032.03        19.27 o
  -1   8   3        809.08        846.47        25.11 o
   1   8   3       2172.34       2225.77        29.97 o
   3   8   3       2414.10       2401.60        35.85 o
   5   8   3       1155.79       1354.02        29.91 o
   7   8   3       1498.86       1548.00        35.98 o
   9   8   3        803.28        790.71        23.83 o
  11   8   3        355.04        375.64        27.13 o
  13   8   3        205.21        221.18        29.85 o
  15   8   3        231.38        212.25        20.81 o
  17   8   3         22.30         53.12        17.07 o
  19   8   3         15.70         -1.77        19.16 o
  21   8   3         48.18         36.59        18.07 o
  23   8   3        132.03        133.72        19.66 o
  25   8   3          7.83         26.01        20.24 o
 -24   9   3         67.67         92.01        21.86 o
 -22   9   3         13.11          8.98        16.57 o
 -20   9   3         38.65         64.00        17.08 o
 -18   9   3         92.79         96.04        17.87 o
 -16   9   3          5.06         28.17        15.70 o
 -14   9   3       1663.15       1664.48        26.65 o
 -12   9   3        280.63        311.16        18.69 o
 -10   9   3       2780.99       2781.51        29.33 o
  -8   9   3        803.27        816.92        16.45 o
  -6   9   3        678.12        708.58        16.63 o
  -4   9   3        221.05        322.36        17.99 o
  -2   9   3       1267.51       1427.82        31.39 o
   0   9   3        236.07        209.16        19.01 o
   2   9   3       4199.47       4104.79        33.15 o
   4   9   3       2987.44       3074.90        30.53 o
   6   9   3       2323.44       2291.13        40.58 o
   8   9   3         67.35         75.07        21.06 o
  10   9   3        126.21        124.47        31.18 o
  12   9   3        491.01        441.54        22.67 o
  14   9   3        221.21        232.48        23.14 o
  16   9   3        507.60        473.84        21.76 o
  18   9   3         75.03         92.41        17.01 o
  20   9   3         93.19         95.03        18.09 o
  22   9   3         21.43         45.84        18.08 o
  24   9   3         91.40         95.99        20.39 o
 -25  10   3         48.47         66.02        29.64 o
 -23  10   3          4.04         24.67        17.49 o
 -21  10   3        105.35        129.87        19.42 o
 -19  10   3        220.97        213.36        16.45 o
 -17  10   3         58.46         57.45        16.36 o
 -15  10   3       1015.56        997.07        18.19 o
 -13  10   3       1792.69       1746.50        32.56 o
 -11  10   3        738.46        739.94        25.27 o
  -9  10   3        126.21        109.99        13.91 o
  -7  10   3       2420.78       2432.69        19.17 o
  -5  10   3        165.03        182.83        16.45 o
  -3  10   3       1003.35       1039.72        19.52 o
  -1  10   3        274.16        274.20        19.34 o
   1  10   3       1719.19       1625.85        21.71 o
   3  10   3       2203.06       2142.67        27.61 o
   5  10   3        305.02        338.64        21.55 o
   7  10   3        289.58        254.84        21.60 o
   9  10   3       2781.00       2629.14        33.38 o
  11  10   3        326.63        354.12        21.45 o
  13  10   3         62.29         78.93        20.47 o
  15  10   3        391.08        358.99        21.70 o
  17  10   3        435.83        468.07        30.41 o
  19  10   3         53.73         38.74        17.03 o
  21  10   3          1.57          4.26        17.52 o
  23  10   3         21.48         31.41        19.11 o
  25  10   3         46.43         44.88        19.06 o
 -24  11   3         52.70         48.24        17.58 o
 -22  11   3         45.32         55.37        18.68 o
 -20  11   3         27.21         40.13        17.96 o
 -18  11   3        835.25        783.88        19.28 o
 -16  11   3        142.32        154.91        16.59 o
 -14  11   3        496.04        477.46        17.63 o
 -12  11   3        594.40        607.77        23.17 o
 -10  11   3        326.63        369.46        15.33 o
  -8  11   3        355.04        380.65        15.16 o
  -6  11   3        481.45        527.54        17.11 o
  -4  11   3        492.58        520.18        18.49 o
  -2  11   3        242.68        302.70        18.46 o
   0  11   3       2167.56       2220.33        48.28 o
   2  11   3       3363.43       3597.03        28.28 o
   4  11   3        514.27        556.36        25.43 o
   6  11   3       1823.38       1712.46        24.44 o
   8  11   3        165.53        209.83        20.07 o
  10  11   3        738.46        709.21        22.27 o
  12  11   3       1630.54       1462.47        35.29 o
  14  11   3        390.98        380.68        21.14 o
  16  11   3        674.50        648.26        21.43 o
  18  11   3         80.74         88.70        20.85 o
  20  11   3        424.78        369.60        18.80 o
  22  11   3        143.08        144.60        19.03 o
  24  11   3          3.18         19.44        18.38 o
 -23  12   3         35.41          8.28        17.89 o
 -21  12   3         79.00        104.03        18.39 o
 -19  12   3          2.85         27.06        16.50 o
 -17  12   3        555.22        575.51        16.36 o
 -15  12   3        288.97        296.06        16.17 o
 -13  12   3         13.02          4.48        15.41 o
 -11  12   3       1630.54       1545.61        17.30 o
  -9  12   3        491.01        521.87        14.87 o
  -7  12   3        754.08        744.29        15.49 o
  -5  12   3         71.63         86.02        15.51 o
  -3  12   3        372.48        414.79        19.77 o
  -1  12   3        207.45        234.47        18.55 o
   1  12   3        417.62        436.64        26.45 o
   3  12   3       1627.30       1583.23        23.11 o
   5  12   3        427.75        404.82        21.58 o
   7  12   3       1553.18       1503.20        24.70 o
   9  12   3        280.63        284.13        20.60 o
  11  12   3        594.40        622.73        23.99 o
  13  12   3        526.50        524.32        23.36 o
  15  12   3         32.39         67.19        19.66 o
  17  12   3        139.92        128.55        21.02 o
  19  12   3        269.91        268.26        21.46 o
  21  12   3        194.73        171.75        18.48 o
  23  12   3         40.83         43.61        19.18 o
 -24  13   3         43.88         33.71        19.87 o
 -22  13   3         12.39         43.43        17.53 o
 -20  13   3         94.51         98.57        16.90 o
 -18  13   3         95.55        142.22        18.29 o
 -16  13   3         62.94         63.27        16.07 o
 -14  13   3       1102.37       1046.72        15.49 o
 -12  13   3        526.50        530.11        15.59 o
 -10  13   3         62.29         56.68        14.20 o
  -8  13   3        205.21        216.11        14.16 o
  -6  13   3         73.02         75.20        14.19 o
  -4  13   3        473.29        495.52        18.50 o
  -2  13   3        272.60        286.71        17.12 o
   0  13   3        497.32        458.36        18.76 o
   2  13   3        837.58        826.82        30.85 o
   4  13   3        276.68        264.34        17.68 o
   6  13   3        496.02        478.07        22.82 o
   8  13   3        179.62        157.57        19.75 o
  10  13   3       1792.69       1699.45        25.27 o
  12  13   3         13.02         30.12        19.84 o
  14  13   3        136.94        138.80        23.80 o
  16  13   3        123.31        121.16        20.11 o
  18  13   3         95.72        124.09        34.70 o
  20  13   3        134.69        136.24        20.47 o
  22  13   3         24.46         51.02        17.26 o
  24  13   3         21.42         25.97        18.60 o
 -23  14   3         58.16         51.99        20.86 o
 -21  14   3         13.53         28.86        17.16 o
 -19  14   3         12.80         37.83        16.27 o
 -17  14   3        263.04        243.31        17.54 o
 -15  14   3        288.55        321.36        14.22 o
 -13  14   3        136.94        158.41        14.53 o
 -11  14   3        390.98        363.84        14.83 o
  -9  14   3        221.21        221.49        14.32 o
  -7  14   3         18.01         21.93        15.83 o
  -5  14   3        670.69        658.16        19.41 o
  -3  14   3       1215.80       1170.98        20.46 o
  -1  14   3        209.27        213.96        23.94 o
   1  14   3        142.87        128.61        17.71 o
   3  14   3       1582.76       1547.59        21.66 o
   5  14   3       2170.02       2045.89        21.79 o
   7  14   3         90.92         78.22        21.23 o
   9  14   3       1663.15       1646.12        29.24 o
  11  14   3        496.04        452.59        21.59 o
  13  14   3       1102.37       1044.32        21.37 o
  15  14   3         65.31         79.21        19.02 o
  17  14   3        188.91        178.77        19.03 o
  19  14   3        120.32        152.00        19.95 o
  21  14   3         45.80         50.39        17.78 o
  23  14   3         51.66         64.70        19.07 o
 -22  15   3         63.24        106.26        16.78 o
 -20  15   3         16.47         17.37        18.14 o
 -18  15   3         14.84         28.21        15.85 o
 -16  15   3         63.27         62.44        14.54 o
 -14  15   3         65.31         64.61        13.61 o
 -12  15   3         32.39         45.17        13.77 o
 -10  15   3        391.08        393.99        14.69 o
  -8  15   3        231.38        203.09        15.23 o
  -6  15   3         11.01         15.68        16.00 o
  -4  15   3        470.32        417.59        18.79 o
  -2  15   3        180.43        183.99        18.25 o
   0  15   3        150.76        145.75        17.91 o
   2  15   3         12.24         30.60        17.27 o
   4  15   3        515.28        500.62        19.67 o
   6  15   3       2199.09       2150.43        21.18 o
   8  15   3       1715.59       1632.97        23.39 o
  10  15   3       1015.55        917.59        35.41 o
  12  15   3        288.97        278.42        19.22 o
  14  15   3        288.55        286.66        20.09 o
  16  15   3        157.62        150.85        19.94 o
  18  15   3         92.27         81.74        20.14 o
  20  15   3        108.19        106.73        20.33 o
  22  15   3         27.42         22.66        17.21 o
 -21  16   3         16.86         30.87        17.37 o
 -19  16   3         91.59         94.47        18.62 o
 -17  16   3         39.03         39.06        14.49 o
 -15  16   3        157.62        160.10        14.24 o
 -13  16   3        123.31        124.47        15.20 o
 -11  16   3        674.50        647.68        21.16 o
  -9  16   3        507.60        465.64        16.54 o
  -7  16   3        171.30        193.37        15.05 o
  -5  16   3         89.58        112.64        19.36 o
  -3  16   3        405.04        405.74        17.51 o
  -1  16   3        682.72        680.82        18.66 o
   1  16   3        249.13        263.95        18.98 o
   3  16   3       1014.48        988.24        19.58 o
   5  16   3       1774.77       1677.00        23.39 o
   7  16   3        159.18        117.42        19.60 o
   9  16   3          5.06         -0.49        20.51 o
  11  16   3        142.32        156.56        19.05 o
  13  16   3         62.94         59.42        21.20 o
  15  16   3         63.27         84.97        19.47 o
  17  16   3        233.95        247.43        21.64 o
  19  16   3          2.42         11.16        19.70 o
  21  16   3          9.96         14.91        19.32 o
 -20  17   3         11.13         49.82        15.25 o
 -18  17   3         91.43         59.47        14.21 o
 -16  17   3        233.95        213.98        15.13 o
 -14  17   3        188.91        175.10        14.65 o
 -12  17   3        139.92        179.46        14.99 o
 -10  17   3        435.83        441.70        16.78 o
  -8  17   3         22.30         45.97        14.75 o
  -6  17   3        108.00        135.75        15.08 o
  -4  17   3         45.88         65.75        22.48 o
  -2  17   3       1339.63       1399.13        25.28 o
   0  17   3        949.09        900.56        19.49 o
   2  17   3        129.28        115.78        18.85 o
   4  17   3         34.43         58.61        17.24 o
   6  17   3        330.71        321.63        18.62 o
   8  17   3        303.08        289.47        21.27 o
  10  17   3         58.46         52.56        18.72 o
  12  17   3        555.22        560.54        22.49 o
  14  17   3        263.05        247.86        19.91 o
  16  17   3         39.03         48.08        18.86 o
  18  17   3          5.56          6.52        18.51 o
  20  17   3         73.12         85.52        20.85 o
 -19  18   3         45.20         48.01        14.54 o
 -17  18   3          5.56         25.65        17.08 o
 -15  18   3         92.27         76.43        15.69 o
 -13  18   3         95.72        101.47        14.86 o
 -11  18   3         80.74         70.79        21.10 o
  -9  18   3         75.03         91.17        14.53 o
  -7  18   3          0.04         22.42        14.04 o
  -5  18   3          5.47          0.97        16.82 o
  -3  18   3        224.39        187.25        17.72 o
  -1  18   3        215.28        218.81        19.84 o
   1  18   3        393.72        390.28        18.98 o
   3  18   3         38.59         51.56        18.65 o
   5  18   3        544.87        494.57        18.69 o
   7  18   3        493.63        490.80        18.06 o
   9  18   3         92.79        107.09        20.36 o
  11  18   3        835.25        759.00        20.60 o
  13  18   3         95.56         82.08        22.02 o
  15  18   3         14.84         35.16        20.28 o
  17  18   3         91.43        101.97        20.77 o
  19  18   3         54.30         61.93        18.79 o
 -18  19   3         54.30         47.42        15.81 o
 -16  19   3          2.42         18.60        15.72 o
 -14  19   3        120.32        141.00        15.27 o
 -12  19   3        269.91        281.56        15.73 o
 -10  19   3         53.73         65.76        14.50 o
  -8  19   3         15.70         51.24        15.01 o
  -6  19   3         90.43        115.50        14.51 o
  -4  19   3         50.58         73.19        18.43 o
  -2  19   3       1212.72       1197.76        19.52 o
   0  19   3        213.96        221.56        30.59 o
   2  19   3        958.81        997.71        22.57 o
   4  19   3        252.07        243.94        24.09 o
   6  19   3        117.78        127.64        17.79 o
   8  19   3        230.70        192.05        20.62 o
  10  19   3        220.97        222.80        19.44 o
  12  19   3          2.85          8.85        20.08 o
  14  19   3         12.80          2.00        18.46 o
  16  19   3         91.59        137.36        20.64 o
  18  19   3         45.20         53.18        20.63 o
 -17  20   3         73.12         67.31        15.91 o
 -15  20   3        108.19        100.82        15.59 o
 -13  20   3        134.69        169.04        15.33 o
 -11  20   3        424.78        380.88        24.32 o
  -9  20   3         93.19         92.66        14.43 o
  -7  20   3         57.39         70.53        15.47 o
  -5  20   3        402.51        418.58        16.75 o
  -3  20   3        314.69        294.61        18.07 o
  -1  20   3        194.36        174.33        18.48 o
   1  20   3        789.10        770.20        37.76 o
   3  20   3         71.05         77.97        18.18 o
   5  20   3         37.60         60.22        18.99 o
   7  20   3         96.87        101.88        16.45 o
   9  20   3         38.65         46.19        19.10 o
  11  20   3         27.21         49.35        20.30 o
  13  20   3         94.51         93.84        19.27 o
  15  20   3         16.47          5.67        19.35 o
  17  20   3         11.13         38.91        20.28 o
 -16  21   3          9.96         30.99        15.18 o
 -14  21   3         45.80         32.20        16.48 o
 -12  21   3        194.73        180.79        15.85 o
 -10  21   3          1.57          8.72        15.14 o
  -8  21   3         48.18         31.76        15.18 o
  -6  21   3        195.11        212.40        14.73 o
  -4  21   3         33.62         35.64        16.31 o
  -2  21   3        527.24        516.64        17.90 o
   0  21   3        197.13        203.39        22.08 o
   2  21   3        494.06        481.89        18.62 o
   4  21   3         43.02         63.05        18.95 o
   6  21   3         20.85         35.31        18.79 o
   8  21   3         30.74         29.96        21.00 o
  10  21   3        105.35         80.92        19.66 o
  12  21   3         79.00        100.01        20.59 o
  14  21   3         13.53        -16.20        20.86 o
  16  21   3         16.86         47.66        22.99 o
 -15  22   3         27.42         28.05        15.39 o
 -13  22   3         24.46         49.93        15.63 o
 -11  22   3        143.08        144.68        17.69 o
  -9  22   3         21.43         48.66        15.41 o
  -7  22   3         29.82         43.89        15.00 o
  -5  22   3         12.55         -6.09        15.64 o
  -3  22   3         80.60        101.14        17.33 o
  -1  22   3         29.60         31.89        17.39 o
   1  22   3         98.57        108.29        17.13 o
   3  22   3         12.40          4.92        18.85 o
   5  22   3         15.80         45.50        17.39 o
   7  22   3         59.03         76.85        16.70 o
   9  22   3         13.11         11.48        20.44 o
  11  22   3         45.32         55.92        21.04 o
  13  22   3         12.39         46.67        21.70 o
  15  22   3         63.24         93.05        23.47 o
 -14  23   3         51.66         53.56        18.37 o
 -12  23   3         40.83         25.48        16.75 o
 -10  23   3         21.48         43.99        17.31 o
  -8  23   3        132.03        129.18        16.97 o
  -6  23   3         71.61         70.07        15.52 o
  -4  23   3          4.27          4.02        19.66 o
  -2  23   3         15.49          8.78        26.16 o
   0  23   3        197.81        243.74        18.64 o
   2  23   3        192.03        222.67        23.03 o
   4  23   3         10.97          6.89        18.03 o
   6  23   3         10.09         22.37        17.68 o
   8  23   3         90.11        101.47        19.40 o
  10  23   3          4.04         37.59        21.42 o
  12  23   3         35.41         67.99        21.92 o
  14  23   3         58.16         57.04        23.36 o
 -13  24   3         21.42         34.85        17.98 o
 -11  24   3          3.18          5.60        17.16 o
  -9  24   3         91.40        105.91        16.70 o
  -7  24   3         89.20         94.29        16.57 o
  -5  24   3         35.38         55.46        16.22 o
  -3  24   3        376.06        344.11        17.57 o
  -1  24   3        186.29        182.37        17.11 o
   1  24   3         86.06         92.04        17.40 o
   3  24   3        111.99        126.52        18.78 o
   5  24   3         13.32         37.53        17.95 o
   7  24   3         52.05         55.45        17.22 o
   9  24   3         67.67         91.14        36.20 o
  11  24   3         52.70         61.48        25.09 o
  13  24   3         43.88         83.19        25.08 o
 -10  25   3         46.43         58.35        17.27 o
  -8  25   3          7.83          7.82        18.77 o
  -6  25   3         82.10         93.24        15.09 o
  -4  25   3         84.14         94.86        15.97 o
  -2  25   3         25.00         26.46        17.09 o
   0  25   3         67.02         77.48        18.52 o
   2  25   3        106.49         83.84        17.60 o
   4  25   3         15.20          3.05        18.70 o
   6  25   3         13.88         48.16        18.14 o
   8  25   3         33.82         53.22        19.00 o
  10  25   3         48.47         76.73        22.40 o
  -7  26   3         55.86         88.87        16.22 o
  -5  26   3         34.50         34.10        15.23 o
  -3  26   3          6.07         40.58        16.50 o
  -1  26   3          6.63         34.83        18.39 o
   1  26   3         20.84         14.25        18.70 o
   3  26   3        117.37         95.26        18.20 o
   5  26   3         50.11         70.09        20.49 o
   7  26   3          1.53         26.59        18.51 o
  -4  27   3          2.61         27.07        16.81 o
  -2  27   3         12.30         30.29        18.05 o
   0  27   3         87.03        124.22        18.96 o
   2  27   3         64.62         81.87        18.33 o
   4  27   3        105.87         90.96        23.65 o
   0   0   4       9113.94       9462.32        60.01 o
   2   0   4       3374.92       3432.49        53.74 o
   4   0   4        575.49        625.06        18.42 o
   6   0   4         65.76         49.93        14.42 o
   8   0   4       1770.96       1830.50        45.79 o
  10   0   4       1419.99       1519.50        21.56 o
  12   0   4         93.06        143.31        17.02 o
  14   0   4        408.42        418.85        26.06 o
  16   0   4         69.25         56.69        17.48 o
  18   0   4          3.56         26.23        25.55 o
  20   0   4         20.68         14.58        17.73 o
  22   0   4         65.51         27.80        24.04 o
  24   0   4         32.26         64.28        23.88 o
  26   0   4         24.65         48.80        23.18 o
 -25   1   4         20.91         39.22        22.15 o
 -23   1   4        207.44        216.80        17.91 o
 -21   1   4        280.02        312.13        19.72 o
 -19   1   4         59.72         45.76        17.73 o
 -17   1   4         96.14         86.26        17.03 o
 -15   1   4        861.31        817.95        19.64 o
 -13   1   4        187.14        190.04        18.67 o
 -11   1   4         24.68         70.94        16.66 o
  -9   1   4        860.19        797.72        20.20 o
  -7   1   4        407.55        452.00        16.96 o
  -5   1   4        223.37        243.63        16.03 o
  -3   1   4         52.89         50.82        15.77 o
  -1   1   4       2669.28       2548.53        21.94 o
   1   1   4       2669.28       2540.75        24.66 o
   3   1   4       3218.44       3362.78        44.42 o
   5   1   4         24.43         68.30        14.63 o
   7   1   4        609.41        625.83        16.65 o
   9   1   4        508.38        500.62        25.29 o
  11   1   4        696.93        736.81        32.44 o
  13   1   4         91.91         99.40        28.84 o
  15   1   4        151.37        159.49        17.73 o
  17   1   4        141.39        157.76        19.07 o
  19   1   4        240.66        267.47        18.20 o
  21   1   4        385.03        405.08        22.84 o
  23   1   4         65.93         86.28        23.78 o
  25   1   4          0.17         18.04        21.99 o
 -26   2   4          6.91        -22.65        23.19 o
 -24   2   4         42.23         61.45        17.51 o
 -22   2   4         46.10         44.61        17.44 o
 -20   2   4        531.99        532.08        20.78 o
 -18   2   4        173.54        195.80        18.28 o
 -16   2   4        458.90        444.40        18.32 o
 -14   2   4        594.72        575.46        29.48 o
 -12   2   4        453.44        472.46        17.89 o
 -10   2   4        152.70        156.51        19.43 o
  -8   2   4        683.44        729.64        21.87 o
  -6   2   4        814.49        769.28        17.25 o
  -4   2   4          7.62         44.95        18.42 o
  -2   2   4       3831.17       3871.26        62.99 o
   0   2   4       3374.92       3462.07        61.90 o
   2   2   4       3831.16       3923.02        72.39 o
   4   2   4       1671.09       1781.92        28.15 o
   6   2   4        381.88        377.74        14.95 o
   8   2   4        455.79        521.57        30.40 o
  10   2   4         18.76         19.61        16.53 o
  12   2   4        585.79        602.30        18.38 o
  14   2   4        513.56        494.27        28.95 o
  16   2   4        831.15        865.50        38.26 o
  18   2   4        335.39        290.62        24.22 o
  20   2   4        483.76        451.50        22.21 o
  22   2   4         62.94         65.85        38.71 o
  24   2   4         22.91         33.94        22.49 o
  26   2   4         22.77         43.64        36.76 o
 -25   3   4          0.21        -25.16        19.13 o
 -23   3   4         10.38         67.70        31.55 o
 -21   3   4         87.42        103.94        16.99 o
 -19   3   4        408.22        389.07        36.67 o
 -17   3   4         38.56         52.95        17.85 o
 -15   3   4       1865.63       1920.78        45.80 o
 -13   3   4        379.97        403.28        18.43 o
 -11   3   4        268.21        278.01        17.60 o
  -9   3   4        225.32        224.11        19.81 o
  -7   3   4       1207.94       1256.77        17.94 o
  -5   3   4       2340.60       2236.52        23.58 o
  -3   3   4       3621.95       3603.04        65.29 o
  -1   3   4       3218.45       3352.05        75.89 o
   1   3   4         52.89         68.56        19.44 o
   3   3   4       3621.96       3518.84        41.60 o
   5   3   4       6263.93       6335.74        55.82 o
   7   3   4        538.60        566.26        30.53 o
   9   3   4        277.24        259.89        19.40 o
  11   3   4        106.23         83.80        16.41 o
  13   3   4        298.33        310.26        23.62 o
  15   3   4       1023.94        966.15        36.55 o
  17   3   4         13.35         16.80        33.00 o
  19   3   4         24.41         36.33        28.47 o
  21   3   4         69.79         79.78        23.21 o
  23   3   4        103.69        105.67        32.16 o
  25   3   4         13.58         34.17        21.35 o
 -26   4   4         41.87         54.89        17.63 o
 -24   4   4         70.63        103.62        18.64 o
 -22   4   4         96.79        106.18        19.75 o
 -20   4   4        634.04        611.11        35.22 o
 -18   4   4        900.16        912.39        19.08 o
 -16   4   4        110.04        132.87        17.37 o
 -14   4   4       2201.90       2119.81        62.88 o
 -12   4   4        471.35        413.57        22.31 o
 -10   4   4        301.37        334.90        17.72 o
  -8   4   4        490.09        577.85        24.06 o
  -6   4   4       1208.25       1225.56        21.81 o
  -4   4   4       8606.55       8429.31       146.81 o
  -2   4   4       1671.09       1756.41        73.82 o
   0   4   4        575.48        605.76        19.76 o
   2   4   4          7.62         58.57        18.90 o
   4   4   4       8606.57       8330.87       121.24 o
   6   4   4        114.92        143.72        17.00 o
   8   4   4       1331.83       1311.76        38.60 o
  10   4   4        812.58        858.00        23.77 o
  12   4   4        418.09        402.55        22.29 o
  14   4   4       2738.84       2689.79        63.15 o
  16   4   4        325.99        362.50        27.71 o
  18   4   4        101.42         72.92        21.26 o
  20   4   4        128.07        108.98        21.46 o
  22   4   4         34.65         36.71        20.22 o
  24   4   4         82.60        107.62        28.06 o
  26   4   4          6.47         11.34        38.85 o
 -25   5   4         26.13         60.51        36.15 o
 -23   5   4          1.67         28.92        18.95 o
 -21   5   4         44.77         73.57        17.38 o
 -19   5   4          4.41         10.98        19.72 o
 -17   5   4        539.48        526.91        18.14 o
 -15   5   4        332.29        317.99        26.71 o
 -13   5   4        239.35        256.60        20.44 o
 -11   5   4        256.44        277.63        31.93 o
  -9   5   4       3054.80       2918.58        54.18 o
  -7   5   4        390.87        406.37        15.45 o
  -5   5   4        995.98        999.84        20.34 o
  -3   5   4       6263.95       6322.03        71.59 o
  -1   5   4         24.43         71.08        24.89 o
   1   5   4        223.37        228.76        18.19 o
   3   5   4       2340.61       2315.94        38.06 o
   5   5   4        995.98        966.72        19.45 o
   7   5   4       2020.96       1957.67        55.68 o
   9   5   4        332.45        376.64        21.13 o
  11   5   4        456.51        370.93        22.57 o
  13   5   4        676.46        657.31        27.36 o
  15   5   4        774.91        695.60        26.18 o
  17   5   4        609.88        557.03        24.97 o
  19   5   4         85.96         76.86        27.57 o
  21   5   4         52.35         72.54        21.02 o
  23   5   4         30.12         64.82        21.26 o
  25   5   4          0.94         34.08        27.32 o
 -24   6   4          4.75         21.88        17.68 o
 -22   6   4        137.10        157.98        18.76 o
 -20   6   4        839.34        787.07        18.68 o
 -18   6   4        473.27        464.19        19.19 o
 -16   6   4        389.27        359.40        19.05 o
 -14   6   4       1368.49       1403.35        35.23 o
 -12   6   4        227.76        263.42        18.72 o
 -10   6   4        564.69        532.98        30.91 o
  -8   6   4        358.61        365.50        15.65 o
  -6   6   4        504.00        537.40        33.30 o
  -4   6   4        114.93        136.34        17.96 o
  -2   6   4        381.88        398.24        19.43 o
   0   6   4         65.76         43.51        18.11 o
   2   6   4        814.49        773.01        19.71 o
   4   6   4       1208.25       1230.91        49.68 o
   6   6   4        504.01        486.13        17.84 o
   8   6   4        125.37        161.74        21.18 o
  10   6   4        526.26        522.62        36.67 o
  12   6   4         49.01         50.72        20.78 o
  14   6   4         32.25         51.61        21.11 o
  16   6   4        655.64        615.03        23.25 o
  18   6   4         35.21         65.40        21.16 o
  20   6   4         34.66         60.73        21.09 o
  22   6   4          0.86         27.62        42.26 o
  24   6   4          1.94         31.45        21.86 o
 -25   7   4          3.36         20.56        17.64 o
 -23   7   4          3.69         30.39        18.15 o
 -21   7   4        147.47        167.24        19.10 o
 -19   7   4        280.77        235.97        17.36 o
 -17   7   4        440.08        450.75        18.79 o
 -15   7   4       1395.29       1375.23        21.03 o
 -13   7   4       1220.27       1192.77        20.91 o
 -11   7   4        172.10        134.47        15.81 o
  -9   7   4        568.04        569.54        16.59 o
  -7   7   4        661.23        687.06        31.08 o
  -5   7   4       2020.96       1984.84        24.06 o
  -3   7   4        538.61        537.07        28.68 o
  -1   7   4        609.40        631.18        19.75 o
   1   7   4        407.55        476.57        24.64 o
   3   7   4       1207.95       1285.45        20.69 o
   5   7   4        390.86        400.89        18.45 o
   7   7   4        661.23        637.70        41.32 o
   9   7   4       1771.94       1657.71        33.37 o
  11   7   4        280.46        275.02        20.18 o
  13   7   4        164.05        139.96        20.71 o
  15   7   4        164.40        185.28        21.20 o
  17   7   4        184.37        193.74        20.07 o
  19   7   4          3.83          1.18        28.96 o
  21   7   4         16.57         -0.13        23.24 o
  23   7   4         27.52         93.62        43.44 o
  25   7   4         11.41          7.26        24.41 o
 -24   8   4         32.57         28.20        20.63 o
 -22   8   4        352.39        333.62        20.58 o
 -20   8   4         93.04         88.60        20.70 o
 -18   8   4        424.05        395.86        18.78 o
 -16   8   4        106.17        105.29        18.12 o
 -14   8   4       1020.35       1050.53        27.77 o
 -12   8   4        675.27        658.79        15.74 o
 -10   8   4        220.32        166.85        14.84 o
  -8   8   4        957.76        926.65        16.43 o
  -6   8   4        125.37        154.57        20.21 o
  -4   8   4       1331.84       1336.09        21.21 o
  -2   8   4        455.79        538.53        38.91 o
   0   8   4       1770.96       1893.12        25.70 o
   2   8   4        683.44        705.34        20.94 o
   4   8   4        490.09        541.72        18.80 o
   6   8   4        358.61        353.83        17.89 o
   8   8   4        957.76        904.93        37.78 o
  10   8   4        229.01        247.93        21.25 o
  12   8   4        153.95        160.36        19.91 o
  14   8   4        863.60        844.39        22.65 o
  16   8   4        151.95        159.16        19.39 o
  18   8   4        125.28         99.09        19.41 o
  20   8   4         34.05         18.36        19.08 o
  22   8   4         93.38        156.89        21.51 o
  24   8   4         47.15         41.79        24.45 o
 -23   9   4         32.24         55.55        17.72 o
 -21   9   4        129.63        158.61        18.53 o
 -19   9   4        756.26        723.67        18.09 o
 -17   9   4        247.51        267.12        17.19 o
 -15   9   4        124.83        135.16        18.48 o
 -13   9   4        366.70        370.80        14.93 o
 -11   9   4         68.59         87.62        13.84 o
  -9   9   4        618.83        628.49        14.88 o
  -7   9   4       1771.93       1709.49        18.08 o
  -5   9   4        332.45        321.48        17.57 o
  -3   9   4        277.25        253.94        21.65 o
  -1   9   4        508.38        466.28        24.20 o
   1   9   4        860.20        841.66        29.49 o
   3   9   4        225.32        191.50        19.56 o
   5   9   4       3054.81       2859.52        25.38 o
   7   9   4        568.04        531.29        23.21 o
   9   9   4        618.83        596.24        23.94 o
  11   9   4          5.86         22.25        19.66 o
  13   9   4        169.31        185.86        20.44 o
  15   9   4        439.86        404.90        22.93 o
  17   9   4        122.81        128.60        22.36 o
  19   9   4         81.81        101.40        18.89 o
  21   9   4         41.67         58.59        20.31 o
  23   9   4        147.12        165.68        24.38 o
 -24  10   4          9.23         26.77        18.81 o
 -22  10   4         15.99        -16.47        19.20 o
 -20  10   4        138.05        151.30        20.30 o
 -18  10   4        274.41        223.25        17.25 o
 -16  10   4        592.50        628.56        17.81 o
 -14  10   4        213.76        220.93        14.18 o
 -12  10   4       1028.16       1005.46        28.06 o
 -10  10   4        482.43        485.67        15.97 o
  -8  10   4        229.01        246.70        15.35 o
  -6  10   4        526.26        502.82        17.54 o
  -4  10   4        812.58        874.92        21.71 o
  -2  10   4         18.76          2.37        18.24 o
   0  10   4       1419.99       1485.50        26.11 o
   2  10   4        152.70        151.93        20.28 o
   4  10   4        301.37        344.08        19.06 o
   6  10   4        564.70        521.83        19.13 o
   8  10   4        220.32        205.14        20.32 o
  10  10   4        482.44        476.58        22.27 o
  12  10   4       1006.45        938.49        23.75 o
  14  10   4        103.22        103.15        19.78 o
  16  10   4         51.51         75.36        24.39 o
  18  10   4        270.27        255.68        20.69 o
  20  10   4         13.93         38.52        20.09 o
  22  10   4          1.11         20.05        19.06 o
  24  10   4         26.77         47.85        43.03 o
 -23  11   4         45.67         41.53        21.08 o
 -21  11   4        277.08        288.46        19.79 o
 -19  11   4        196.41        162.97        16.92 o
 -17  11   4         21.98         14.99        16.03 o
 -15  11   4         12.97         -4.77        14.29 o
 -13  11   4        131.34        170.26        14.43 o
 -11  11   4        370.38        372.48        14.10 o
  -9  11   4          5.86         -8.07        15.23 o
  -7  11   4        280.46        263.63        13.79 o
  -5  11   4        456.51        411.88        16.11 o
  -3  11   4        106.22         87.03        20.40 o
  -1  11   4        696.93        714.80        23.15 o
   1  11   4         24.68         26.34        20.92 o
   3  11   4        268.20        285.31        31.05 o
   5  11   4        256.44        250.42        22.11 o
   7  11   4        172.10        168.00        19.10 o
   9  11   4         68.59         86.65        20.96 o
  11  11   4        370.38        360.65        24.98 o
  13  11   4        312.80        303.70        20.95 o
  15  11   4        113.18        113.66        19.77 o
  17  11   4        189.52        178.66        20.32 o
  19  11   4         34.84         43.61        20.15 o
  21  11   4          0.05         13.99        17.75 o
  23  11   4         13.02         48.43        19.28 o
 -22  12   4         16.27         11.02        18.93 o
 -20  12   4        111.30        132.28        17.56 o
 -18  12   4         25.93         34.04        17.34 o
 -16  12   4        262.32        267.94        15.27 o
 -14  12   4        570.71        587.22        15.77 o
 -12  12   4        122.51        137.70        13.94 o
 -10  12   4       1006.45       1028.48        17.69 o
  -8  12   4        153.95        173.29        14.17 o
  -6  12   4         49.01         63.95        15.31 o
  -4  12   4        418.09        439.54        17.61 o
  -2  12   4        585.79        622.84        22.49 o
   0  12   4         93.06         97.88        19.62 o
   2  12   4        453.44        500.15        23.51 o
   4  12   4        471.35        399.75        23.26 o
   6  12   4        227.76        251.67        18.53 o
   8  12   4        675.26        661.37        23.03 o
  10  12   4       1028.17        951.29        38.53 o
  12  12   4        122.51        122.43        21.60 o
  14  12   4         33.14         52.39        19.66 o
  16  12   4          5.82         20.04        19.69 o
  18  12   4        229.33        171.20        20.32 o
  20  12   4         22.56         44.71        20.29 o
  22  12   4         47.46         58.58        19.82 o
 -21  13   4         16.37         26.99        16.63 o
 -19  13   4          8.83         -6.20        14.10 o
 -17  13   4         41.73         67.79        14.02 o
 -15  13   4         51.89         82.11        13.97 o
 -13  13   4        141.80        148.27        13.87 o
 -11  13   4        312.80        322.26        14.93 o
  -9  13   4        169.30        185.31        13.94 o
  -7  13   4        164.05        172.91        14.97 o
  -5  13   4        676.46        679.11        26.25 o
  -3  13   4        298.33        294.32        17.19 o
  -1  13   4         91.91        103.51        18.55 o
   1  13   4        187.14        166.85        22.18 o
   3  13   4        379.97        386.59        23.18 o
   5  13   4        239.35        253.81        21.07 o
   7  13   4       1220.27       1241.04        26.11 o
   9  13   4        366.70        374.68        21.48 o
  11  13   4        131.34        102.13        19.77 o
  13  13   4        141.80        146.37        19.85 o
  15  13   4         15.86         41.83        20.20 o
  17  13   4         18.01         13.96        18.78 o
  19  13   4          3.75         15.82        20.72 o
  21  13   4        135.10        136.35        19.84 o
 -22  14   4         19.89         11.92        14.48 o
 -20  14   4         20.18         21.17        14.52 o
 -18  14   4         87.31        102.86        14.05 o
 -16  14   4        111.74         84.55        13.87 o
 -14  14   4         16.53         38.18        14.56 o
 -12  14   4         33.14         28.76        13.61 o
 -10  14   4        103.22        109.76        13.93 o
  -8  14   4        863.61        883.94        15.49 o
  -6  14   4         32.25         34.05        17.00 o
  -4  14   4       2738.84       2793.04        35.15 o
  -2  14   4        513.56        549.59        20.78 o
   0  14   4        408.42        406.83        19.67 o
   2  14   4        594.72        510.73        33.00 o
   4  14   4       2201.90       2046.66        27.91 o
   6  14   4       1368.49       1377.73        37.87 o
   8  14   4       1020.34       1014.64        23.89 o
  10  14   4        213.76        261.80        20.39 o
  12  14   4        570.71        540.48        20.64 o
  14  14   4         16.53         53.52        19.73 o
  16  14   4         13.54         51.39        19.52 o
  18  14   4         46.03         55.27        18.48 o
  20  14   4         24.24         47.29        36.38 o
  22  14   4         31.53         47.74        18.95 o
 -21  15   4          4.78         27.23        16.69 o
 -19  15   4        124.42        124.42        15.57 o
 -17  15   4        170.97        166.13        14.51 o
 -15  15   4        111.89        117.18        13.94 o
 -13  15   4         15.86         41.44        14.29 o
 -11  15   4        113.17        137.56        13.57 o
  -9  15   4        439.86        411.72        15.00 o
  -7  15   4        164.39        210.88        14.86 o
  -5  15   4        774.91        714.68        18.70 o
  -3  15   4       1023.93       1061.89        31.20 o
  -1  15   4        151.37        167.65        17.08 o
   1  15   4        861.31        823.52        25.45 o
   3  15   4       1865.63       1802.05        27.73 o
   5  15   4        332.29        314.50        21.51 o
   7  15   4       1395.29       1425.19        37.18 o
   9  15   4        124.83        120.88        19.79 o
  11  15   4         12.97         24.17        19.29 o
  13  15   4         51.89         83.39        22.22 o
  15  15   4        111.89         88.50        19.38 o
  17  15   4        137.72        160.12        32.72 o
  19  15   4         14.91         11.51        20.24 o
  21  15   4         45.76         53.28        20.39 o
 -20  16   4         15.59         16.94        14.99 o
 -18  16   4         12.31         26.94        15.64 o
 -16  16   4         58.26         56.22        15.67 o
 -14  16   4         13.54         10.54        15.59 o
 -12  16   4          5.82          2.96        13.53 o
 -10  16   4         51.51         79.71        14.71 o
  -8  16   4        151.95        181.68        20.69 o
  -6  16   4        655.64        594.02        17.59 o
  -4  16   4        325.99        384.75        17.55 o
  -2  16   4        831.15        844.90        18.49 o
   0  16   4         69.25         54.12        19.39 o
   2  16   4        458.90        446.23        18.21 o
   4  16   4        110.04        150.61        25.40 o
   6  16   4        389.27        326.48        22.77 o
   8  16   4        106.17        129.00        21.75 o
  10  16   4        592.51        565.08        20.45 o
  12  16   4        262.32        249.62        20.49 o
  14  16   4        111.74         84.06        20.24 o
  16  16   4         58.26         63.44        19.94 o
  18  16   4         33.51         37.93        21.74 o
  20  16   4         36.33         37.02        20.95 o
 -19  17   4         25.41          0.43        15.03 o
 -17  17   4         92.60         92.78        14.44 o
 -15  17   4        137.71        152.53        15.69 o
 -13  17   4         18.01         52.75        13.82 o
 -11  17   4        189.52        189.56        15.81 o
  -9  17   4        122.81        115.27        14.96 o
  -7  17   4        184.37        199.76        14.82 o
  -5  17   4        609.88        586.42        19.33 o
  -3  17   4         13.35         49.33        18.36 o
  -1  17   4        141.39        146.39        19.89 o
   1  17   4         96.14         62.26        16.26 o
   3  17   4         38.56         38.95        20.06 o
   5  17   4        539.48        494.97        29.31 o
   7  17   4        440.08        443.66        21.55 o
   9  17   4        247.51        259.04        23.94 o
  11  17   4         21.98         30.34        18.56 o
  13  17   4         41.73         49.43        18.47 o
  15  17   4        170.97        176.98        20.90 o
  17  17   4         92.60        111.48        21.04 o
  19  17   4         12.12         22.19        21.62 o
 -18  18   4         15.49          5.14        15.32 o
 -16  18   4         33.51         49.47        15.09 o
 -14  18   4         46.03         37.77        14.81 o
 -12  18   4        229.33        235.49        22.27 o
 -10  18   4        270.27        284.73        15.27 o
  -8  18   4        125.28        124.77        16.35 o
  -6  18   4         35.21         50.04        13.95 o
  -4  18   4        101.42         79.24        16.14 o
  -2  18   4        335.39        312.29        16.59 o
   0  18   4          3.56         47.27        16.88 o
   2  18   4        173.54        165.33        17.49 o
   4  18   4        900.16        931.95        22.64 o
   6  18   4        473.27        469.43        27.64 o
   8  18   4        424.05        396.12        21.90 o
  10  18   4        274.41        247.81        24.13 o
  12  18   4         25.93         50.28        20.87 o
  14  18   4         87.31         52.70        19.62 o
  16  18   4         12.31          0.36        20.59 o
  18  18   4         15.49          7.14        21.94 o
 -17  19   4         12.12         24.75        15.37 o
 -15  19   4         14.91         45.19        15.28 o
 -13  19   4          3.75         12.99        15.02 o
 -11  19   4         34.84         41.41        14.47 o
  -9  19   4         81.81         67.06        18.15 o
  -7  19   4          3.83          7.32        14.06 o
  -5  19   4         85.96        110.32        15.75 o
  -3  19   4         24.41          1.02        16.67 o
  -1  19   4        240.66        197.62        17.41 o
   1  19   4         59.72         83.44        21.60 o
   3  19   4        408.22        394.27        26.14 o
   5  19   4          4.41         14.52        23.75 o
   7  19   4        280.77        262.17        20.40 o
   9  19   4        756.26        716.45        23.13 o
  11  19   4        196.42        211.05        25.72 o
  13  19   4          8.83         18.13        19.96 o
  15  19   4        124.42        109.25        22.49 o
  17  19   4         25.41         27.10        20.42 o
 -16  20   4         36.33         55.65        15.97 o
 -14  20   4         24.24         24.12        15.51 o
 -12  20   4         22.56         32.69        14.94 o
 -10  20   4         13.93         25.88        16.31 o
  -8  20   4         34.05         40.34        16.71 o
  -6  20   4         34.66         76.98        14.11 o
  -4  20   4        128.07         98.54        22.21 o
  -2  20   4        483.77        497.68        22.01 o
   0  20   4         20.68         64.60        19.49 o
   2  20   4        531.99        520.36        19.27 o
   4  20   4        634.04        620.01        20.36 o
   6  20   4        839.34        802.78        24.58 o
   8  20   4         93.04         89.54        62.45 o
  10  20   4        138.05        128.11        22.53 o
  12  20   4        111.30        130.81        21.30 o
  14  20   4         20.18         17.85        19.32 o
  16  20   4         15.59         22.65        27.55 o
 -15  21   4         45.76         75.86        16.83 o
 -13  21   4        135.10        147.52        15.75 o
 -11  21   4          0.05          1.19        16.25 o
  -9  21   4         41.67         46.54        14.10 o
  -7  21   4         16.57         37.17        13.99 o
  -5  21   4         52.35         59.33        17.13 o
  -3  21   4         69.79         50.83        21.72 o
  -1  21   4        385.03        422.03        28.94 o
   1  21   4        280.02        251.06        24.25 o
   3  21   4         87.42         53.42        17.44 o
   5  21   4         44.77         67.70        51.66 o
   7  21   4        147.47        147.27        32.23 o
   9  21   4        129.63        150.62        27.64 o
  11  21   4        277.08        319.21        24.56 o
  13  21   4         16.37         28.20        21.74 o
  15  21   4          4.78          3.50        19.43 o
 -14  22   4         31.53         75.97        21.08 o
 -12  22   4         47.46         44.02        15.83 o
 -10  22   4          1.11         24.37        21.12 o
  -8  22   4         93.38        119.02        18.24 o
  -6  22   4          0.86         10.56        15.13 o
  -4  22   4         34.65         57.00        18.14 o
  -2  22   4         62.94         76.55        21.37 o
   0  22   4         65.51         62.46        16.74 o
   2  22   4         46.10         76.89        19.36 o
   4  22   4         96.79         89.74        18.37 o
   6  22   4        137.10        132.41        23.22 o
   8  22   4        352.39        350.94        23.95 o
  10  22   4         15.99          2.85        21.70 o
  12  22   4         16.27         57.66        21.95 o
  14  22   4         19.89         31.47        22.28 o
 -11  23   4         13.02         42.32        15.90 o
  -9  23   4        147.12        155.51        16.90 o
  -7  23   4         27.52         38.27        16.83 o
  -5  23   4         30.12         19.98        14.99 o
  -3  23   4        103.70         98.66        17.20 o
  -1  23   4         65.93         55.31        17.26 o
   1  23   4        207.44        224.06        17.95 o
   3  23   4         10.38         42.84        23.41 o
   5  23   4          1.67        -28.85        21.00 o
   7  23   4          3.69         -2.66        25.41 o
   9  23   4         32.23          8.93        21.61 o
  11  23   4         45.67         44.14        22.05 o
 -10  24   4         26.77         47.95        17.21 o
  -8  24   4         47.15         62.21        15.47 o
  -6  24   4          1.94         14.49        17.24 o
  -4  24   4         82.60         79.27        18.48 o
  -2  24   4         22.91         -1.37        18.14 o
   0  24   4         32.26         15.05        18.41 o
   2  24   4         42.23         51.06        17.26 o
   4  24   4         70.63         97.17        18.44 o
   6  24   4          4.75         21.27        21.06 o
   8  24   4         32.57         45.55        23.78 o
  10  24   4          9.23         40.24        24.23 o
  -7  25   4         11.41         23.37        16.23 o
  -5  25   4          0.94         -6.85        15.91 o
  -3  25   4         13.58         16.09        18.56 o
  -1  25   4          0.17         -1.81        19.88 o
   1  25   4         20.91         23.07        18.73 o
   3  25   4          0.21        -19.07        18.75 o
   5  25   4         26.13          0.10        25.84 o
   7  25   4          3.36        -23.42        22.20 o
  -4  26   4          6.47         33.07        15.16 o
  -2  26   4         22.77         13.26        19.33 o
   0  26   4         24.65         28.62        23.15 o
   2  26   4          6.91         20.48        33.05 o
   4  26   4         41.87         70.65        19.83 o
   1   0   5         11.42         18.12        14.44 o
   3   0   5       1862.15       1855.51        36.51 o
   5   0   5       1739.63       1779.31        23.82 o
   7   0   5       1107.82       1088.23        18.85 o
   9   0   5        109.81        138.30        14.97 o
  11   0   5        297.76        287.34        18.36 o
  13   0   5        179.62        163.04        17.44 o
  15   0   5        549.16        515.26        18.09 o
  17   0   5        426.11        414.44        17.70 o
  19   0   5        414.12        446.94        23.26 o
  21   0   5        102.04        120.01        17.29 o
  23   0   5          3.06          2.94        37.66 o
  25   0   5         13.16         28.30        22.99 o
 -24   1   5         65.53         71.45        25.19 o
 -22   1   5         90.70        119.87        31.27 o
 -20   1   5        306.42        351.12        41.21 o
 -18   1   5        139.26        126.50        18.30 o
 -16   1   5          7.15         -2.79        27.01 o
 -14   1   5        179.21        194.27        17.19 o
 -12   1   5         45.05         17.89        19.87 o
 -10   1   5        800.69        781.08        22.15 o
  -8   1   5         21.61         -3.09        14.54 o
  -6   1   5        658.05        722.91        27.22 o
  -4   1   5        949.98        977.44        18.04 o
  -2   1   5        140.89        133.41        14.43 o
   0   1   5         11.42         34.69        13.64 o
   2   1   5          8.90         11.22        15.21 o
   4   1   5        273.16        328.99        21.78 o
   6   1   5        156.52        134.58        13.45 o
   8   1   5        786.68        762.70        16.10 o
  10   1   5        627.80        644.95        16.67 o
  12   1   5        608.56        581.06        19.08 o
  14   1   5        828.05        814.52        19.46 o
  16   1   5        891.62        857.02        20.78 o
  18   1   5         43.47         61.39        16.87 o
  20   1   5         70.82         63.05        21.80 o
  22   1   5         14.69         15.74        21.89 o
  24   1   5          1.96         -1.64        23.74 o
 -25   2   5          1.87         30.52        23.08 o
 -23   2   5         49.13         65.43        22.64 o
 -21   2   5        119.84        154.07        16.84 o
 -19   2   5        280.18        325.76        40.98 o
 -17   2   5         86.77        109.83        18.54 o
 -15   2   5         67.53        110.87        20.27 o
 -13   2   5        352.79        343.03        18.66 o
 -11   2   5         53.63         64.97        15.00 o
  -9   2   5        168.39        185.20        22.47 o
  -7   2   5         42.85         48.29        14.25 o
  -5   2   5       1262.43       1311.05        35.36 o
  -3   2   5        966.83        952.62        20.48 o
  -1   2   5          8.90         11.24        16.14 o
   1   2   5        140.89        125.50        14.49 o
   3   2   5        355.05        381.00        16.32 o
   5   2   5       1301.28       1340.44        17.34 o
   7   2   5        261.92        298.23        18.69 o
   9   2   5        322.12        314.07        13.78 o
  11   2   5        115.00        113.62        17.95 o
  13   2   5        157.12        145.88        17.92 o
  15   2   5        108.68        112.81        18.15 o
  17   2   5        362.40        428.57        24.73 o
  19   2   5         91.00         77.56        21.26 o
  21   2   5        278.17        301.92        24.57 o
  23   2   5         15.86        -20.54        21.45 o
  25   2   5         31.18         83.70        32.72 o
 -24   3   5          9.19         31.78        17.64 o
 -22   3   5         14.84         46.93        19.49 o
 -20   3   5         68.06         47.09        17.25 o
 -18   3   5        557.61        562.25        28.19 o
 -16   3   5        384.93        404.18        18.88 o
 -14   3   5         98.20        114.44        16.71 o
 -12   3   5         42.40         58.48        15.49 o
 -10   3   5         66.83         71.25        14.72 o
  -8   3   5       1440.84       1352.97        31.36 o
  -6   3   5        628.85        624.46        15.68 o
  -4   3   5        586.70        589.57        19.63 o
  -2   3   5        355.05        352.08        18.20 o
   0   3   5       1862.16       1885.62        33.50 o
   2   3   5        966.83        935.85        20.41 o
   4   3   5       1884.81       1896.26        49.13 o
   6   3   5         19.48         21.05        13.64 o
   8   3   5        222.03        223.80        14.28 o
  10   3   5        632.32        638.10        17.12 o
  12   3   5          4.15         27.96        16.52 o
  14   3   5        196.36        214.47        24.16 o
  16   3   5        187.03        204.43        22.25 o
  18   3   5         69.49         81.63        41.01 o
  20   3   5         76.56         53.37        24.26 o
  22   3   5          6.09         27.84        23.55 o
  24   3   5         14.98         47.37        42.89 o
 -23   4   5         25.00         48.08        30.30 o
 -21   4   5         26.34         18.91        28.79 o
 -19   4   5         69.98         62.25        19.17 o
 -17   4   5          5.75         23.23        16.76 o
 -15   4   5         12.59         57.56        16.72 o
 -13   4   5        812.69        735.92        20.42 o
 -11   4   5        157.42        131.47        16.58 o
  -9   4   5        870.87        871.00        16.73 o
  -7   4   5       1029.37       1002.91        30.27 o
  -5   4   5         32.42         43.28        17.92 o
  -3   4   5       1884.80       1943.58        29.49 o
  -1   4   5        273.16        319.39        17.59 o
   1   4   5        949.98        956.38        20.95 o
   3   4   5        586.70        599.49        19.47 o
   5   4   5        431.87        425.60        19.25 o
   7   4   5        749.43        730.43        22.75 o
   9   4   5         16.82         26.52        15.87 o
  11   4   5       1563.56       1464.49        23.76 o
  13   4   5        625.11        628.61        24.78 o
  15   4   5       1142.23       1012.60        23.95 o
  17   4   5        273.61        242.72        33.63 o
  19   4   5         85.77         91.50        21.83 o
  21   4   5          1.09         18.22        23.82 o
  23   4   5          7.17         14.32        22.35 o
 -24   5   5         19.12         33.76        18.72 o
 -22   5   5         33.05          9.57        17.28 o
 -20   5   5         37.23         33.87        18.20 o
 -18   5   5         21.09         54.61        16.88 o
 -16   5   5        175.39        195.69        19.28 o
 -14   5   5       1799.22       1711.62        21.43 o
 -12   5   5        352.11        345.62        16.23 o
 -10   5   5        258.07        274.57        20.92 o
  -8   5   5       1214.57       1151.54        17.03 o
  -6   5   5        213.35        245.41        17.17 o
  -4   5   5        431.87        400.69        16.83 o
  -2   5   5       1301.28       1297.39        20.39 o
   0   5   5       1739.63       1777.91        35.40 o
   2   5   5       1262.43       1256.77        29.37 o
   4   5   5         32.42         27.19        16.73 o
   6   5   5         13.28         45.65        15.59 o
   8   5   5        144.87        139.09        17.43 o
  10   5   5        943.50       1021.90        23.70 o
  12   5   5        266.35        265.78        21.80 o
  14   5   5       1168.49       1153.86        26.53 o
  16   5   5         30.22         38.32        35.23 o
  18   5   5          5.04         -2.41        25.55 o
  20   5   5         31.92         59.74        21.07 o
  22   5   5         59.22         67.75        22.25 o
  24   5   5          7.18         51.69        22.42 o
 -23   6   5         69.25         83.47        18.86 o
 -21   6   5        201.47        166.64        19.71 o
 -19   6   5         58.85         34.72        21.75 o
 -17   6   5         64.76         61.18        18.10 o
 -15   6   5        110.50        151.01        18.13 o
 -13   6   5        203.27        204.57        15.34 o
 -11   6   5        240.56        280.18        15.12 o
  -9   6   5        127.82        143.45        16.01 o
  -7   6   5       1085.74       1097.85        33.10 o
  -5   6   5         13.28         22.43        17.30 o
  -3   6   5         19.48         24.57        19.41 o
  -1   6   5        156.52        128.99        22.89 o
   1   6   5        658.06        695.33        33.12 o
   3   6   5        628.85        643.85        18.62 o
   5   6   5        213.35        225.29        16.89 o
   7   6   5          5.53         16.16        17.13 o
   9   6   5        243.71        239.30        17.44 o
  11   6   5        236.75        202.39        21.32 o
  13   6   5        178.91        208.67        36.52 o
  15   6   5         38.74         22.57        24.02 o
  17   6   5         10.16          3.74        25.63 o
  19   6   5        111.59         68.60        23.11 o
  21   6   5         55.38         43.36        21.49 o
  23   6   5          5.01         24.02        21.89 o
 -24   7   5         51.69         23.86        18.33 o
 -22   7   5         58.79         44.29        18.84 o
 -20   7   5         76.29         70.66        23.94 o
 -18   7   5        552.91        564.57        23.61 o
 -16   7   5        309.20        287.96        30.72 o
 -14   7   5       1814.41       1797.55        34.57 o
 -12   7   5        393.95        405.65        15.52 o
 -10   7   5        959.67        962.25        17.58 o
  -8   7   5        440.18        455.00        16.61 o
  -6   7   5          5.53         -2.43        16.75 o
  -4   7   5        749.43        752.18        19.83 o
  -2   7   5        261.92        281.08        17.70 o
   0   7   5       1107.82       1043.49        33.35 o
   2   7   5         42.85         53.62        16.18 o
   4   7   5       1029.37       1018.49        20.63 o
   6   7   5       1085.74       1062.10        19.34 o
   8   7   5       2653.97       2634.82        35.38 o
  10   7   5        349.94        348.88        21.10 o
  12   7   5         66.24         74.38        18.65 o
  14   7   5         76.30        116.39        19.98 o
  16   7   5         75.34         79.46        21.57 o
  18   7   5        336.62        309.46        21.62 o
  20   7   5         27.33          4.59        21.45 o
  22   7   5          3.04         10.39        40.94 o
  24   7   5         12.99         -1.04        22.64 o
 -23   8   5          3.46         36.28        18.92 o
 -21   8   5         20.80         50.86        19.34 o
 -19   8   5         41.82         51.27        17.98 o
 -17   8   5        254.79        246.37        14.48 o
 -15   8   5        457.61        444.13        15.74 o
 -13   8   5       2373.21       2285.84        19.08 o
 -11   8   5        791.23        758.14        15.99 o
  -9   8   5        310.48        290.94        15.88 o
  -7   8   5       2653.96       2679.59        33.74 o
  -5   8   5        144.87        152.74        17.56 o
  -3   8   5        222.03        224.21        18.73 o
  -1   8   5        786.68        774.71        19.62 o
   1   8   5         21.61         22.51        16.81 o
   3   8   5       1440.83       1355.08        20.33 o
   5   8   5       1214.57       1220.54        20.44 o
   7   8   5        440.18        412.90        18.32 o
   9   8   5        554.16        498.34        19.18 o
  11   8   5         95.62        107.09        19.86 o
  13   8   5         82.13         86.42        19.89 o
  15   8   5        629.42        609.61        29.15 o
  17   8   5         31.26         29.09        21.24 o
  19   8   5         24.34         73.47        21.58 o
  21   8   5         24.65          2.08        25.94 o
  23   8   5         84.07        102.99        27.37 o
 -22   9   5         31.47         15.33        17.74 o
 -20   9   5         33.91         30.63        16.86 o
 -18   9   5         92.17        103.61        20.48 o
 -16   9   5        521.13        474.85        15.82 o
 -14   9   5        125.15        128.75        16.83 o
 -12   9   5         35.73         51.28        14.45 o
 -10   9   5        417.12        426.75        16.89 o
  -8   9   5        554.16        550.56        21.12 o
  -6   9   5        243.71        254.53        17.74 o
  -4   9   5         16.82         19.08        17.12 o
  -2   9   5        322.12        288.46        20.12 o
   0   9   5        109.81        123.98        16.92 o
   2   9   5        168.39        151.77        17.70 o
   4   9   5        870.87        883.02        19.17 o
   6   9   5        127.82        138.54        17.57 o
   8   9   5        310.48        277.19        18.56 o
  10   9   5        207.50        199.72        20.16 o
  12   9   5        457.43        444.74        29.50 o
  14   9   5         80.57         78.51        20.00 o
  16   9   5        116.95        140.92        27.93 o
  18   9   5          4.03         29.83        19.19 o
  20   9   5         12.85         21.32        20.87 o
  22   9   5         36.24         -7.15        24.03 o
 -23  10   5        127.37         90.31        19.57 o
 -21  10   5          8.25         33.79        19.54 o
 -19  10   5         63.13         68.33        16.67 o
 -17  10   5        235.14        235.17        15.00 o
 -15  10   5        129.89        136.03        14.91 o
 -13  10   5        888.70        817.87        24.96 o
 -11  10   5        143.70        170.45        14.53 o
  -9  10   5        207.51        226.96        14.62 o
  -7  10   5        349.94        370.21        25.26 o
  -5  10   5        943.49       1018.78        20.49 o
  -3  10   5        632.32        651.95        29.12 o
  -1  10   5        627.80        642.27        20.01 o
   1  10   5        800.69        732.37        23.01 o
   3  10   5         66.83         82.67        18.87 o
   5  10   5        258.07        297.14        18.66 o
   7  10   5        959.68        922.85        18.95 o
   9  10   5        417.12        389.28        17.72 o
  11  10   5        188.89        162.74        19.50 o
  13  10   5        137.85        129.01        20.08 o
  15  10   5         62.38         87.69        20.23 o
  17  10   5         13.04         22.16        20.12 o
  19  10   5         23.26         27.13        18.24 o
  21  10   5         27.40         29.51        21.64 o
  23  10   5         15.08         33.33        42.19 o
 -22  11   5         12.06         14.23        14.91 o
 -20  11   5         12.40         14.53        14.93 o
 -18  11   5         19.93         48.23        14.78 o
 -16  11   5         24.86         52.79        15.03 o
 -14  11   5         84.69         82.05        14.86 o
 -12  11   5        297.34        264.04        15.01 o
 -10  11   5        188.90        170.47        14.58 o
  -8  11   5         95.62         91.44        15.00 o
  -6  11   5        236.75        242.49        19.38 o
  -4  11   5       1563.55       1487.59        21.95 o
  -2  11   5        115.00         76.91        18.81 o
   0  11   5        297.76        258.50        24.05 o
   2  11   5         53.63         51.87        19.36 o
   4  11   5        157.42        136.88        18.47 o
   6  11   5        240.56        249.89        20.03 o
   8  11   5        791.23        775.68        24.95 o
  10  11   5        143.70        154.52        20.11 o
  12  11   5        149.88        165.02        19.68 o
  14  11   5         67.08         75.70        20.00 o
  16  11   5         47.65         54.97        19.66 o
  18  11   5         12.31         60.18        20.77 o
  20  11   5         15.10         26.96        18.29 o
  22  11   5          5.47         10.99        24.25 o
 -21  12   5         17.93         24.12        22.22 o
 -19  12   5         43.40         19.55        14.96 o
 -17  12   5         12.18         33.36        14.33 o
 -15  12   5         71.74         84.98        15.27 o
 -13  12   5        198.01        211.21        15.04 o
 -11  12   5        149.88        150.27        14.83 o
  -9  12   5        457.43        475.88        15.78 o
  -7  12   5         66.24         80.98        16.74 o
  -5  12   5        266.35        289.69        18.35 o
  -3  12   5          4.15          2.38        20.50 o
  -1  12   5        608.56        565.18        20.59 o
   1  12   5         45.05         40.09        20.81 o
   3  12   5         42.40         44.84        18.90 o
   5  12   5        352.11        362.35        20.23 o
   7  12   5        393.96        442.04        20.08 o
   9  12   5         35.73         64.32        18.46 o
  11  12   5        297.34        321.52        22.86 o
  13  12   5          5.65         33.54        19.57 o
  15  12   5         32.18         28.61        19.68 o
  17  12   5         53.72         69.07        20.07 o
  19  12   5         17.14         33.39        20.86 o
  21  12   5        105.27        110.47        19.15 o
 -20  13   5         10.68          0.80        14.88 o
 -18  13   5         77.21        102.26        17.24 o
 -16  13   5         28.37         52.72        15.82 o
 -14  13   5         95.91         74.89        14.53 o
 -12  13   5          5.65         30.87        14.59 o
 -10  13   5        137.85        129.67        14.37 o
  -8  13   5         82.13         94.23        14.98 o
  -6  13   5        178.91        180.14        19.64 o
  -4  13   5        625.11        572.72        21.27 o
  -2  13   5        157.12        137.78        23.85 o
   0  13   5        179.62        150.44        19.66 o
   2  13   5        352.79        363.61        22.05 o
   4  13   5        812.69        768.70        34.11 o
   6  13   5        203.27        204.77        59.53 o
   8  13   5       2373.21       2242.47        39.57 o
  10  13   5        888.70        784.22        21.78 o
  12  13   5        198.01        208.88        20.41 o
  14  13   5        100.21         96.74        21.65 o
  16  13   5          6.72         30.30        19.79 o
  18  13   5         77.76         96.13        20.68 o
  20  13   5         41.91         74.76        24.09 o
 -19  14   5          1.42         -4.59        16.13 o
 -17  14   5          2.90         11.69        15.10 o
 -15  14   5         29.23         33.30        14.74 o
 -13  14   5        100.21        101.39        16.34 o
 -11  14   5         67.08         59.93        14.96 o
  -9  14   5         80.57        110.44        15.78 o
  -7  14   5         76.30         55.94        14.90 o
  -5  14   5       1168.49       1131.99        38.64 o
  -3  14   5        196.36        208.18        24.23 o
  -1  14   5        828.05        767.66        21.60 o
   1  14   5        179.21        175.23        19.80 o
   3  14   5         98.19        164.72        21.91 o
   5  14   5       1799.21       1698.58        24.98 o
   7  14   5       1814.41       1750.45        27.16 o
   9  14   5        125.15        105.76        20.41 o
  11  14   5         84.69         94.67        21.82 o
  13  14   5         95.91         98.45        20.79 o
  15  14   5         52.83         61.15        22.05 o
  17  14   5         95.31         95.40        21.05 o
  19  14   5         68.97         65.38        20.77 o
 -20  15   5         15.63         30.72        17.83 o
 -18  15   5          1.72          9.15        14.73 o
 -16  15   5         42.21         55.22        15.18 o
 -14  15   5         52.83         64.38        14.70 o
 -12  15   5         32.18         26.46        14.63 o
 -10  15   5         62.38         62.23        13.55 o
  -8  15   5        629.42        627.69        16.42 o
  -6  15   5         38.74         77.12        18.88 o
  -4  15   5       1142.23       1091.10        23.76 o
  -2  15   5        108.68         82.86        32.72 o
   0  15   5        549.15        544.99        20.66 o
   2  15   5         67.53         87.26        18.98 o
   4  15   5         12.59         34.65        19.57 o
   6  15   5        110.50        124.86        20.98 o
   8  15   5        457.61        414.17        23.52 o
  10  15   5        129.89        155.25        18.54 o
  12  15   5         71.74         35.07        20.12 o
  14  15   5         29.23         56.60        19.82 o
  16  15   5         31.81         59.34        20.61 o
  18  15   5         62.78         77.62        21.55 o
  20  15   5          6.57         28.30        22.11 o
 -19  16   5          7.10         38.91        16.63 o
 -17  16   5         13.75         32.97        15.53 o
 -15  16   5         31.81         64.37        14.20 o
 -13  16   5          6.72         22.81        18.27 o
 -11  16   5         47.65        114.79        29.87 o
  -9  16   5        116.95        142.66        14.89 o
  -7  16   5         75.34         48.93        15.47 o
  -5  16   5         30.22         46.61        35.92 o
  -3  16   5        187.04        191.84        24.65 o
  -1  16   5        891.61        899.31        23.31 o
   1  16   5          7.15         27.01        19.29 o
   3  16   5        384.93        414.48        24.92 o
   5  16   5        175.39        142.21        20.61 o
   7  16   5        309.19        267.67        23.80 o
   9  16   5        521.13        441.54        40.87 o
  11  16   5         24.86         39.51        19.00 o
  13  16   5         28.37         37.97        20.40 o
  15  16   5         42.21         52.11        22.36 o
  17  16   5          5.39         12.01        20.17 o
  19  16   5         23.17         26.15        22.37 o
 -18  17   5          6.76         16.12        16.13 o
 -16  17   5          5.39         29.78        15.22 o
 -14  17   5         95.31        101.23        14.46 o
 -12  17   5         53.72         87.30        13.93 o
 -10  17   5         13.04        -11.08        13.97 o
  -8  17   5         31.26         64.02        14.38 o
  -6  17   5         10.16         -1.38        16.69 o
  -4  17   5        273.61        202.02        23.25 o
  -2  17   5        362.40        380.63        20.72 o
   0  17   5        426.11        389.08        34.67 o
   2  17   5         86.77        100.69        25.62 o
   4  17   5          5.75         14.10        19.69 o
   6  17   5         64.76         91.70        22.24 o
   8  17   5        254.79        263.11        22.21 o
  10  17   5        235.14        226.50        23.45 o
  12  17   5         12.19         37.89        20.80 o
  14  17   5          2.90          8.32        19.36 o
  16  17   5         13.75         30.23        22.58 o
  18  17   5         10.41         35.20        22.38 o
 -17  18   5         10.41         38.12        14.80 o
 -15  18   5         62.78         80.03        15.14 o
 -13  18   5         77.76         82.73        14.62 o
 -11  18   5         12.31         33.78        14.48 o
  -9  18   5          4.03         -1.50        15.33 o
  -7  18   5        336.62        265.01        16.42 o
  -5  18   5          5.04         33.57        19.66 o
  -3  18   5         69.49        123.41        22.49 o
  -1  18   5         43.47         36.45        20.18 o
   1  18   5        139.26        103.65        26.60 o
   3  18   5        557.61        532.93        23.48 o
   5  18   5         21.09         27.22        25.41 o
   7  18   5        552.91        541.83        35.85 o
   9  18   5         92.17         81.82        35.72 o
  11  18   5         19.93         57.38        22.46 o
  13  18   5         77.21         92.05        22.98 o
  15  18   5          1.72          5.86        21.16 o
  17  18   5          6.76         33.90        21.37 o
 -16  19   5         23.17         23.55        15.29 o
 -14  19   5         68.97         78.09        16.90 o
 -12  19   5         17.14         29.55        16.33 o
 -10  19   5         23.26         41.88        14.59 o
  -8  19   5         24.34         14.90        15.53 o
  -6  19   5        111.59         96.73        18.58 o
  -4  19   5         85.77        120.45        18.51 o
  -2  19   5         91.00         90.98        21.54 o
   0  19   5        414.12        414.86        22.97 o
   2  19   5        280.17        257.86        20.17 o
   4  19   5         69.98         74.66        20.47 o
   6  19   5         58.85         94.92        24.80 o
   8  19   5         41.82         26.37        20.15 o
  10  19   5         63.13         39.35        21.16 o
  12  19   5         43.40         39.57        22.07 o
  14  19   5          1.42         25.55        21.39 o
  16  19   5          7.10         29.22        21.46 o
 -15  20   5          6.57         10.47        16.37 o
 -13  20   5         41.91         61.76        16.98 o
 -11  20   5         15.10         71.67        15.20 o
  -9  20   5         12.85         32.07        14.67 o
  -7  20   5         27.33         33.44        14.59 o
  -5  20   5         31.92         72.59        20.03 o
  -3  20   5         76.56         52.67        16.58 o
  -1  20   5         70.82         98.07        22.77 o
   1  20   5        306.42        375.71        22.71 o
   3  20   5         68.06         99.29        20.51 o
   5  20   5         37.23         54.67        24.23 o
   7  20   5         76.29         70.20        21.85 o
   9  20   5         33.91         60.27        22.35 o
  11  20   5         12.40         30.33        24.44 o
  13  20   5         10.68          0.91        21.26 o
  15  20   5         15.63         57.56        23.44 o
 -12  21   5        105.27         70.73        17.38 o
 -10  21   5         27.40         20.59        14.58 o
  -8  21   5         24.65         47.03        15.00 o
  -6  21   5         55.38         59.95        15.14 o
  -4  21   5          1.09          7.61        16.54 o
  -2  21   5        278.17        294.21        19.40 o
   0  21   5        102.04        114.65        21.84 o
   2  21   5        119.84        131.94        21.11 o
   4  21   5         26.34         45.55        22.00 o
   6  21   5        201.47        204.78        27.22 o
   8  21   5         20.80         19.98        28.47 o
  10  21   5          8.25         14.53        34.95 o
  12  21   5         17.93          7.43        21.48 o
 -11  22   5          5.47          2.58        16.35 o
  -9  22   5         36.24         65.52        14.74 o
  -7  22   5          3.04         -6.79        14.39 o
  -5  22   5         59.22         79.05        16.90 o
  -3  22   5          6.09          5.66        18.07 o
  -1  22   5         14.69         21.78        20.00 o
   1  22   5         90.70        117.65        20.97 o
   3  22   5         14.84         29.32        19.79 o
   5  22   5         33.05         35.59        22.38 o
   7  22   5         58.79         41.01        35.78 o
   9  22   5         31.47         41.40        48.04 o
  11  22   5         12.06          7.31        23.75 o
 -10  23   5         15.08         16.62        15.52 o
  -8  23   5         84.07        107.76        16.77 o
  -6  23   5          5.01         -6.74        22.21 o
  -4  23   5          7.17         10.40        18.07 o
  -2  23   5         15.86         46.54        17.19 o
   0  23   5          3.06         35.59        20.44 o
   2  23   5         49.13         59.83        22.96 o
   4  23   5         25.00         37.28        35.37 o
   6  23   5         69.25         62.66        23.62 o
   8  23   5          3.46         13.60        21.62 o
  10  23   5        127.37        136.17        43.65 o
  -7  24   5         12.99         40.89        15.21 o
  -5  24   5          7.18         19.30        15.21 o
  -3  24   5         14.98         16.42        17.67 o
  -1  24   5          1.96         46.28        23.23 o
   1  24   5         65.53         72.44        21.27 o
   3  24   5          9.19         -5.37        20.82 o
   5  24   5         19.12         53.21        38.15 o
   7  24   5         51.69         68.44        24.04 o
  -2  25   5         31.18         31.18        19.14 o
   0  25   5         13.16         11.30        21.53 o
   2  25   5          1.87          4.80        29.66 o
   0   0   6         35.50         76.66        21.27 o
   2   0   6        392.89        380.83        21.22 o
   4   0   6        341.88        353.40        15.16 o
   6   0   6        209.17        190.68        14.77 o
   8   0   6        299.63        365.26        16.55 o
  10   0   6        467.15        492.55        18.57 o
  12   0   6        623.90        628.86        15.88 o
  14   0   6        607.06        575.25        23.25 o
  16   0   6          8.21         13.49        16.37 o
  18   0   6         24.40         34.09        17.31 o
  20   0   6         14.74         19.14        17.99 o
  22   0   6         12.11         39.10        55.42 o
 -23   1   6         17.75         52.59        24.99 o
 -21   1   6         14.04         36.39        18.71 o
 -19   1   6         14.86        -10.28        16.61 o
 -17   1   6         13.73         14.47        32.46 o
 -15   1   6        114.26        124.91        14.26 o
 -13   1   6        243.64        239.73        15.79 o
 -11   1   6        230.16        236.01        14.97 o
  -9   1   6       1100.12       1083.20        21.95 o
  -7   1   6         32.23         48.00        15.48 o
  -5   1   6        721.34        711.01        18.64 o
  -3   1   6        253.42        250.44        15.18 o
  -1   1   6         10.34          7.96        13.73 o
   1   1   6         10.34         36.90        15.66 o
   3   1   6        491.79        491.64        16.22 o
   5   1   6        213.59        196.14        14.00 o
   7   1   6         37.44         60.29        15.49 o
   9   1   6        310.14        261.75        14.10 o
  11   1   6        448.33        430.38        19.35 o
  13   1   6        196.86        212.22        14.51 o
  15   1   6        295.55        300.05        17.35 o
  17   1   6         10.59         38.61        16.43 o
  19   1   6          9.66          7.80        38.85 o
  21   1   6          1.70         13.05        22.45 o
  23   1   6         59.12         55.21        22.99 o
 -22   2   6          4.13         35.75        19.93 o
 -20   2   6        136.64        170.68        19.78 o
 -18   2   6         65.62         74.30        17.98 o
 -16   2   6         28.11         39.11        14.05 o
 -14   2   6         84.98        109.71        15.52 o
 -12   2   6        217.84        226.14        14.52 o
 -10   2   6       2861.47       2791.14        36.96 o
  -8   2   6        385.13        412.44        14.88 o
  -6   2   6        150.55        181.84        14.38 o
  -4   2   6        723.85        719.25        33.06 o
  -2   2   6         34.06         57.09        15.75 o
   0   2   6        392.89        387.76        15.46 o
   2   2   6         34.06         40.66        14.70 o
   4   2   6         72.53         84.37        14.90 o
   6   2   6         54.59         65.63        14.02 o
   8   2   6        266.00        254.67        14.38 o
  10   2   6        124.88        114.16        13.79 o
  12   2   6         67.89         85.20        15.34 o
  14   2   6         26.52         55.63        14.54 o
  16   2   6         64.19         93.20        23.85 o
  18   2   6         19.89         21.37        29.80 o
  20   2   6          5.41          1.37        23.95 o
  22   2   6         50.42         60.08        26.32 o
 -23   3   6         28.91         14.48        19.27 o
 -21   3   6         32.53          9.58        19.92 o
 -19   3   6          1.47        -23.74        17.27 o
 -17   3   6        212.38        232.26        16.26 o
 -15   3   6         17.91         27.94        15.01 o
 -13   3   6        103.54        120.57        15.50 o
 -11   3   6       1470.77       1459.90        22.15 o
  -9   3   6        437.55        463.86        23.51 o
  -7   3   6        556.84        573.91        17.65 o
  -5   3   6        192.19        198.86        18.05 o
  -3   3   6        351.39        306.73        18.67 o
  -1   3   6        491.79        487.75        18.15 o
   1   3   6        253.42        275.80        17.88 o
   3   3   6        351.39        310.97        18.19 o
   5   3   6         69.87         81.12        16.81 o
   7   3   6        197.94        199.38        14.23 o
   9   3   6         23.15         17.56        15.54 o
  11   3   6         86.54         86.32        18.93 o
  13   3   6        131.38        135.77        17.76 o
  15   3   6        286.88        319.28        26.60 o
  17   3   6         22.79         39.23        20.82 o
  19   3   6          2.50         40.20        21.45 o
  21   3   6         93.69         56.93        22.70 o
  23   3   6         85.73         86.20        25.05 o
 -22   4   6          1.24          4.32        19.71 o
 -20   4   6          7.04         17.75        18.31 o
 -18   4   6          4.00         21.08        21.10 o
 -16   4   6        161.70        136.44        19.31 o
 -14   4   6        496.23        499.02        15.60 o
 -12   4   6         13.22         39.11        15.29 o
 -10   4   6        231.24        245.13        16.76 o
  -8   4   6       1148.53       1169.83        17.71 o
  -6   4   6          5.05         20.62        16.92 o
  -4   4   6        315.87        312.84        18.77 o
  -2   4   6         72.53         90.53        17.89 o
   0   4   6        341.88        334.77        17.59 o
   2   4   6        723.85        704.34        30.08 o
   4   4   6        315.86        302.39        16.64 o
   6   4   6        486.74        482.10        16.52 o
   8   4   6         74.95         68.81        16.23 o
  10   4   6        145.02        156.48        16.48 o
  12   4   6        997.86       1020.64        29.50 o
  14   4   6          8.05         11.45        23.25 o
  16   4   6        253.00        253.74        34.04 o
  18   4   6         43.90         28.05        23.18 o
  20   4   6        147.04        181.38        22.15 o
  22   4   6         78.48         99.81        32.23 o
 -21   5   6         40.16         60.05        20.04 o
 -19   5   6        124.68        172.31        17.39 o
 -17   5   6        234.73        239.18        15.81 o
 -15   5   6        181.98        189.49        15.72 o
 -13   5   6        409.34        433.31        16.45 o
 -11   5   6       1218.65       1217.45        17.60 o
  -9   5   6        695.31        647.75        17.60 o
  -7   5   6        177.98        190.56        16.76 o
  -5   5   6        353.33        353.11        17.63 o
  -3   5   6         69.87         90.88        19.53 o
  -1   5   6        213.59        182.05        19.71 o
   1   5   6        721.34        715.37        20.21 o
   3   5   6        192.19        218.10        16.38 o
   5   5   6        353.33        323.77        17.13 o
   7   5   6        575.71        590.54        23.07 o
   9   5   6        381.80        379.09        16.88 o
  11   5   6        645.84        636.09        22.40 o
  13   5   6        168.09        203.50        19.13 o
  15   5   6        101.80        118.23        22.54 o
  17   5   6         42.48         82.86        25.79 o
  19   5   6         10.36         35.62        24.29 o
  21   5   6          0.06         10.79        22.15 o
 -22   6   6         23.30         33.14        29.21 o
 -20   6   6         79.69        104.10        15.07 o
 -18   6   6         53.53         17.63        17.55 o
 -16   6   6         48.30         53.89        14.16 o
 -14   6   6         24.31         29.47        16.94 o
 -12   6   6        717.14        725.06        16.70 o
 -10   6   6        885.92        849.32        15.89 o
  -8   6   6        670.64        641.00        17.71 o
  -6   6   6        477.09        468.30        18.47 o
  -4   6   6        486.74        533.85        18.23 o
  -2   6   6         54.58         61.37        16.49 o
   0   6   6        209.17        211.98        19.01 o
   2   6   6        150.55        143.71        17.33 o
   4   6   6          5.05         22.24        16.29 o
   6   6   6        477.09        455.50        17.63 o
   8   6   6        342.84        340.48        17.23 o
  10   6   6        898.71        901.15        30.83 o
  12   6   6        141.12        158.69        17.34 o
  14   6   6        123.73        155.24        20.42 o
  16   6   6         52.33         31.29        21.22 o
  18   6   6         36.86         71.76        21.81 o
  20   6   6        124.69        111.24        23.99 o
  22   6   6         27.95         55.99        24.96 o
 -21   7   6         12.53         34.62        16.27 o
 -19   7   6         15.33         16.02        16.97 o
 -17   7   6         46.97         58.43        15.26 o
 -15   7   6         80.02         66.91        14.48 o
 -13   7   6        217.79        232.07        15.89 o
 -11   7   6         84.25         77.95        15.12 o
  -9   7   6         62.38         61.66        14.77 o
  -7   7   6         71.33         71.39        14.65 o
  -5   7   6        575.71        583.23        22.59 o
  -3   7   6        197.94        195.00        18.91 o
  -1   7   6         37.44         43.25        18.30 o
   1   7   6         32.23         47.57        17.20 o
   3   7   6        556.85        549.16        17.28 o
   5   7   6        177.98        181.66        18.33 o
   7   7   6         71.33         68.21        16.26 o
   9   7   6        223.43        249.54        17.19 o
  11   7   6         42.39         51.40        16.72 o
  13   7   6        183.71        177.28        17.78 o
  15   7   6        332.10        268.69        20.85 o
  17   7   6         12.16         34.00        23.37 o
  19   7   6          4.18         10.12        23.28 o
  21   7   6         65.02         10.06        24.76 o
 -22   8   6         26.08         13.50        17.23 o
 -20   8   6         13.47         15.21        15.63 o
 -18   8   6         24.40         40.59        15.23 o
 -16   8   6        153.63        154.32        16.35 o
 -14   8   6         12.03         52.45        14.44 o
 -12   8   6        185.10        177.62        15.60 o
 -10   8   6        116.74         76.28        14.96 o
  -8   8   6        416.22        424.82        15.66 o
  -6   8   6        342.84        315.44        17.54 o
  -4   8   6         74.95        109.25        18.72 o
  -2   8   6        266.00        232.51        18.99 o
   0   8   6        299.63        314.34        29.55 o
   2   8   6        385.13        413.71        17.92 o
   4   8   6       1148.54       1123.71        20.09 o
   6   8   6        670.64        634.26        27.37 o
   8   8   6        416.22        411.56        19.35 o
  10   8   6        158.99        178.96        17.93 o
  12   8   6         29.40         59.17        16.43 o
  14   8   6        300.08        287.19        21.31 o
  16   8   6        126.31        122.03        21.28 o
  18   8   6         15.94         10.79        23.25 o
  20   8   6         19.22          8.14        24.02 o
  22   8   6         19.34         31.83        27.72 o
 -21   9   6          3.25         23.60        15.77 o
 -19   9   6         13.38         26.78        15.34 o
 -17   9   6         14.76         33.61        15.13 o
 -15   9   6         26.16         33.31        19.41 o
 -13   9   6         67.45         82.41        14.45 o
 -11   9   6        549.45        538.33        15.62 o
  -9   9   6        566.48        547.13        15.61 o
  -7   9   6        223.43        219.90        18.75 o
  -5   9   6        381.80        405.24        18.34 o
  -3   9   6         23.15         20.11        18.66 o
  -1   9   6        310.14        309.44        27.91 o
   1   9   6       1100.12       1052.87        18.95 o
   3   9   6        437.55        451.49        18.71 o
   5   9   6        695.31        602.83        17.57 o
   7   9   6         62.38         55.45        16.58 o
   9   9   6        566.48        555.59        18.67 o
  11   9   6        127.06        143.01        17.37 o
  13   9   6        100.71        100.42        17.57 o
  15   9   6          7.88          9.46        18.66 o
  17   9   6          8.58         -5.39        21.78 o
  19   9   6          4.30         -0.53        23.42 o
  21   9   6         11.43         43.25        24.01 o
 -20  10   6         24.49         45.83        22.41 o
 -18  10   6          1.82         15.53        17.30 o
 -16  10   6         34.98         46.11        14.84 o
 -14  10   6        229.28        196.53        14.52 o
 -12  10   6         47.88         40.87        15.17 o
 -10  10   6         22.94         37.87        14.52 o
  -8  10   6        158.99        191.32        15.14 o
  -6  10   6        898.71        902.21        21.35 o
  -4  10   6        145.02        123.97        17.61 o
  -2  10   6        124.88        109.96        17.60 o
   0  10   6        467.14        485.88        19.01 o
   2  10   6       2861.46       2852.93        42.14 o
   4  10   6        231.23        234.16        18.52 o
   6  10   6        885.92        850.65        19.70 o
   8  10   6        116.73        125.95        17.17 o
  10  10   6         22.94         28.39        17.29 o
  12  10   6        772.95        708.39        19.72 o
  14  10   6        150.96        152.72        19.97 o
  16  10   6         75.15         45.83        19.33 o
  18  10   6          9.33         32.46        21.69 o
  20  10   6          7.58         22.63        23.92 o
 -19  11   6         46.39         65.94        16.28 o
 -17  11   6         20.11         27.32        14.84 o
 -15  11   6        251.71        239.16        15.95 o
 -13  11   6          7.79         23.38        14.91 o
 -11  11   6        237.20        208.59        15.60 o
  -9  11   6        127.06        130.74        14.95 o
  -7  11   6         42.39         27.18        18.22 o
  -5  11   6        645.84        570.85        18.61 o
  -3  11   6         86.54         93.39        17.91 o
  -1  11   6        448.32        398.82        18.20 o
   1  11   6        230.16        231.83        19.58 o
   3  11   6       1470.78       1391.79        21.32 o
   5  11   6       1218.65       1144.29        21.26 o
   7  11   6         84.25        108.91        17.90 o
   9  11   6        549.45        491.22        18.48 o
  11  11   6        237.20        216.57        17.77 o
  13  11   6        125.05        115.01        17.52 o
  15  11   6         39.70         29.11        19.84 o
  17  11   6          3.83          9.44        20.40 o
  19  11   6          0.18          7.22        22.22 o
 -20  12   6          2.31         13.91        17.51 o
 -18  12   6         16.71         12.04        16.34 o
 -16  12   6         54.00         52.22        15.49 o
 -14  12   6         34.68         37.90        15.56 o
 -12  12   6        123.69        112.10        14.64 o
 -10  12   6        772.95        761.07        17.05 o
  -8  12   6         29.40         35.46        14.75 o
  -6  12   6        141.12        149.34        19.20 o
  -4  12   6        997.86        961.98        23.29 o
  -2  12   6         67.88         72.31        20.48 o
   0  12   6        623.90        637.79        46.92 o
   2  12   6        217.84        215.85        33.21 o
   4  12   6         13.22          9.71        19.30 o
   6  12   6        717.14        673.75        20.91 o
   8  12   6        185.10        169.83        17.92 o
  10  12   6         47.88         56.12        17.61 o
  12  12   6        123.69        130.38        17.41 o
  14  12   6         44.48         67.07        17.73 o
  16  12   6         16.50         -8.47        24.08 o
  18  12   6         25.80         42.89        21.11 o
  20  12   6         20.51         23.66        21.05 o
 -19  13   6          8.85         21.40        16.35 o
 -17  13   6         24.83          6.89        16.58 o
 -15  13   6         11.78         21.99        14.73 o
 -13  13   6         56.57         71.68        15.08 o
 -11  13   6        125.05        117.62        14.87 o
  -9  13   6        100.71        128.71        16.32 o
  -7  13   6        183.71        159.64        17.89 o
  -5  13   6        168.09        203.90        18.56 o
  -3  13   6        131.38        147.98        20.94 o
  -1  13   6        196.86        205.35        20.88 o
   1  13   6        243.64        202.90        28.96 o
   3  13   6        103.54        104.74        19.49 o
   5  13   6        409.34        417.01        22.28 o
   7  13   6        217.79        229.82        19.60 o
   9  13   6         67.45         57.49        18.25 o
  11  13   6          7.79          9.61        16.84 o
  13  13   6         56.57         76.00        17.38 o
  15  13   6         71.24         61.32        20.80 o
  17  13   6        147.62        155.06        20.83 o
  19  13   6          9.34        -12.13        23.56 o
 -18  14   6          2.19         30.82        16.41 o
 -16  14   6         29.43         64.99        15.46 o
 -14  14   6        232.58        256.52        22.63 o
 -12  14   6         44.48         52.29        15.03 o
 -10  14   6        150.96        151.34        14.96 o
  -8  14   6        300.08        300.21        15.61 o
  -6  14   6        123.73        147.27        18.49 o
  -4  14   6          8.05          8.61        18.97 o
  -2  14   6         26.52         29.72        18.98 o
   0  14   6        607.06        558.05        20.72 o
   2  14   6         84.98        113.31        31.89 o
   4  14   6        496.23        493.60        20.87 o
   6  14   6         24.31        -34.80        21.37 o
   8  14   6         12.03         27.25        19.21 o
  10  14   6        229.28        217.40        20.21 o
  12  14   6         34.68         50.48        17.76 o
  14  14   6        232.58        269.32        19.03 o
  16  14   6         30.86         27.92        19.79 o
  18  14   6         22.08         24.83        22.27 o
 -17  15   6         13.40         28.15        15.65 o
 -15  15   6         12.66          9.46        15.51 o
 -13  15   6         71.24         89.44        15.98 o
 -11  15   6         39.70         33.52        15.64 o
  -9  15   6          7.88          9.07        14.98 o
  -7  15   6        332.10        268.59        19.13 o
  -5  15   6        101.80        118.65        20.92 o
  -3  15   6        286.88        310.37        19.92 o
  -1  15   6        295.55        259.43        22.14 o
   1  15   6        114.26        126.49        19.04 o
   3  15   6         17.91         19.49        18.71 o
   5  15   6        181.98        180.88        22.08 o
   7  15   6         80.02         61.20        21.90 o
   9  15   6         26.16         18.32        19.53 o
  11  15   6        251.71        221.67        19.45 o
  13  15   6         11.78         12.90        18.16 o
  15  15   6         12.66         13.72        18.02 o
  17  15   6         47.77         69.27        23.45 o
 -16  16   6         35.71         71.73        15.98 o
 -14  16   6         30.86         36.04        15.53 o
 -12  16   6         16.49         31.91        16.94 o
 -10  16   6         75.15         63.97        16.28 o
  -8  16   6        126.31        117.70        22.06 o
  -6  16   6         52.33         62.76        19.20 o
  -4  16   6        253.00        219.68        32.72 o
  -2  16   6         64.19        107.29        23.41 o
   0  16   6          8.21         10.44        23.48 o
   2  16   6         28.11         24.58        19.29 o
   4  16   6        161.70        148.00        19.49 o
   6  16   6         48.30         73.70        19.59 o
   8  16   6        153.63        153.64        28.75 o
  10  16   6         34.98         53.32        21.94 o
  12  16   6         54.00         44.64        19.31 o
  14  16   6         29.43         38.93        20.32 o
  16  16   6         35.71         61.64        19.13 o
 -15  17   6         47.77         68.24        16.44 o
 -13  17   6        147.62        196.26        16.10 o
 -11  17   6          3.83         15.75        15.53 o
  -9  17   6          8.58         18.11        18.50 o
  -7  17   6         12.16         -2.49        20.62 o
  -5  17   6         42.48         93.24        21.12 o
  -3  17   6         22.79         -6.58        21.21 o
  -1  17   6         10.59         21.52        25.06 o
   1  17   6         13.73          3.71        33.14 o
   3  17   6        212.38        201.79        43.93 o
   5  17   6        234.73        219.81        21.91 o
   7  17   6         46.97         38.68        22.31 o
   9  17   6         14.76          7.50        22.48 o
  11  17   6         20.11         43.80        22.80 o
  13  17   6         24.83         23.59        19.78 o
  15  17   6         13.40         31.51        19.47 o
 -14  18   6         22.08         55.19        24.19 o
 -12  18   6         25.80         79.76        17.96 o
 -10  18   6          9.33         24.18        16.54 o
  -8  18   6         15.94         25.15        17.48 o
  -6  18   6         36.86         62.72        44.63 o
  -4  18   6         43.90         54.34        20.98 o
  -2  18   6         19.89         29.84        21.21 o
   0  18   6         24.40         57.28        27.08 o
   2  18   6         65.62         81.09        22.42 o
   4  18   6          4.00         18.42        35.99 o
   6  18   6         53.53         56.26        19.57 o
   8  18   6         24.40          0.92        38.99 o
  10  18   6          1.82         31.68        22.35 o
  12  18   6         16.71          2.46        23.46 o
  14  18   6          2.19         21.34        22.15 o
 -13  19   6          9.34         51.54        18.66 o
 -11  19   6          0.18          2.24        17.40 o
  -9  19   6          4.30         26.74        16.69 o
  -7  19   6          4.18         25.31        17.44 o
  -5  19   6         10.36        -45.85        31.26 o
  -3  19   6          2.50        -10.70        20.21 o
  -1  19   6          9.66         29.55        21.34 o
   1  19   6         14.86        -18.69        19.46 o
   3  19   6          1.47         -6.13        19.69 o
   5  19   6        124.68        155.29        27.85 o
   7  19   6         15.33          5.08        56.46 o
   9  19   6         13.38         50.80        20.92 o
  11  19   6         46.39         42.61        23.31 o
  13  19   6          8.85         39.68        27.27 o
 -12  20   6         20.51         -0.14        25.86 o
 -10  20   6          7.58         57.08        18.10 o
  -8  20   6         19.22         42.52        16.73 o
  -6  20   6        124.69        133.01        17.02 o
  -4  20   6        147.04        150.56        20.87 o
  -2  20   6          5.41         14.20        22.07 o
   0  20   6         14.74          0.00        25.34 o
   2  20   6        136.64        131.02        25.29 o
   4  20   6          7.04         30.22        30.63 o
   6  20   6         79.69         83.30        21.16 o
   8  20   6         13.47          6.93        21.58 o
  10  20   6         24.49          9.76        21.41 o
  12  20   6          2.31         -4.07        22.25 o
  -9  21   6         11.43         -3.80        18.36 o
  -7  21   6         65.02         41.88        17.11 o
  -5  21   6          0.06         -5.91        20.38 o
  -3  21   6         93.69        114.68        22.35 o
  -1  21   6          1.70        -21.42        23.40 o
   1  21   6         14.04         -2.85        20.90 o
   3  21   6         32.53         43.23        20.38 o
   5  21   6         40.16         63.95        20.77 o
   7  21   6         12.53         15.34        21.22 o
   9  21   6          3.25          3.62        21.37 o
  -8  22   6         19.34         21.88        20.24 o
  -6  22   6         27.95         53.90        17.40 o
  -4  22   6         78.48         83.96        20.88 o
  -2  22   6         50.42         74.19        23.32 o
   0  22   6         12.11         30.43        22.54 o
   2  22   6          4.13         60.13        37.66 o
   4  22   6          1.24        -13.31        20.67 o
   6  22   6         23.30         22.60        54.37 o
   8  22   6         26.08         22.27        21.56 o
  -3  23   6         85.73         86.64        21.37 o
  -1  23   6         59.12         73.17        25.48 o
   1  23   6         17.75         71.28        29.94 o
   3  23   6         28.91         19.54        23.05 o
   1   0   7        272.01        253.88        14.85 o
   3   0   7        187.24        185.09        14.84 o
   5   0   7        177.24        205.47        18.31 o
   7   0   7         17.05         29.63        13.56 o
   9   0   7        156.54        187.01        14.93 o
  11   0   7        169.11        150.65        14.02 o
  13   0   7         39.90         79.78        16.74 o
  15   0   7         51.24         50.54        14.62 o
  17   0   7          8.13         13.40        14.89 o
  19   0   7         36.56         16.21        14.69 o
  21   0   7         20.61         34.49        19.08 o
 -20   1   7        121.59        105.68        15.21 o
 -18   1   7          2.43          9.69        15.46 o
 -16   1   7         21.67          8.10        14.68 o
 -14   1   7         95.12         87.06        16.10 o
 -12   1   7         27.34         10.48        13.99 o
 -10   1   7          3.94          8.16        14.25 o
  -8   1   7        180.51        178.47        14.87 o
  -6   1   7        310.15        325.97        15.90 o
  -4   1   7        572.90        561.72        17.81 o
  -2   1   7         97.24         97.16        13.84 o
   0   1   7        272.01        260.17        14.67 o
   2   1   7        202.11        162.32        15.51 o
   4   1   7        174.58        201.56        15.12 o
   6   1   7        291.61        308.21        14.45 o
   8   1   7        413.24        428.38        22.29 o
  10   1   7          4.35         25.94        15.24 o
  12   1   7         33.26         34.97        15.06 o
  14   1   7          3.16          5.16        13.95 o
  16   1   7        111.77         94.61        14.73 o
  18   1   7         16.58         29.38        19.76 o
  20   1   7         40.80         31.64        18.68 o
 -21   2   7         57.09        107.33        15.51 o
 -19   2   7          1.26         28.48        14.66 o
 -17   2   7         35.15         40.90        15.31 o
 -15   2   7         19.43         43.14        15.07 o
 -13   2   7         75.28         84.94        22.17 o
 -11   2   7        264.40        259.88        15.14 o
  -9   2   7        117.45        119.22        14.12 o
  -7   2   7       1389.71       1303.37        19.17 o
  -5   2   7        846.18        802.37        23.35 o
  -3   2   7        153.97        150.72        16.26 o
  -1   2   7        202.11        215.67        16.53 o
   1   2   7         97.24        109.89        19.21 o
   3   2   7        211.13        202.72        13.93 o
   5   2   7        619.26        643.60        15.62 o
   7   2   7        112.50        120.91        13.78 o
   9   2   7        317.95        329.09        16.90 o
  11   2   7         23.31         50.36        15.87 o
  13   2   7         30.49         30.96        14.85 o
  15   2   7        206.02        187.33        17.16 o
  17   2   7         96.93         97.12        18.48 o
  19   2   7          0.54        -23.01        17.38 o
  21   2   7          9.23          1.32        19.28 o
 -20   3   7         22.09         22.00        15.41 o
 -18   3   7          6.07         38.09        15.78 o
 -16   3   7         49.36         70.28        14.12 o
 -14   3   7        192.97        192.53        15.04 o
 -12   3   7         19.25         20.88        14.76 o
 -10   3   7        115.84        122.39        13.83 o
  -8   3   7        148.49        162.18        15.19 o
  -6   3   7        556.85        578.56        18.10 o
  -4   3   7        102.94        128.74        18.73 o
  -2   3   7        211.13        208.81        18.61 o
   0   3   7        187.24        200.44        17.77 o
   2   3   7        153.97        138.24        17.62 o
   4   3   7         99.07        118.93        15.27 o
   6   3   7        255.33        264.71        25.36 o
   8   3   7        504.00        478.82        16.80 o
  10   3   7         42.14         42.75        15.90 o
  12   3   7         87.72         65.78        23.49 o
  14   3   7        109.18        127.31        19.04 o
  16   3   7         74.92         88.50        27.62 o
  18   3   7          5.97         -4.89        32.59 o
  20   3   7         51.19         64.64        17.66 o
 -21   4   7          2.76         29.08        26.21 o
 -19   4   7          3.01         43.25        15.26 o
 -17   4   7         43.74         45.30        15.88 o
 -15   4   7         35.18         54.41        14.58 o
 -13   4   7        189.62        210.71        14.44 o
 -11   4   7        112.88        119.87        15.81 o
  -9   4   7        789.92        774.22        16.80 o
  -7   4   7        232.53        207.49        15.78 o
  -5   4   7        668.27        655.22        18.58 o
  -3   4   7         99.07        112.70        15.98 o
  -1   4   7        174.58        223.22        19.33 o
   1   4   7        572.90        566.51        24.08 o
   3   4   7        102.94        135.84        22.46 o
   5   4   7        531.98        523.10        18.49 o
   7   4   7        661.05        608.56        18.07 o
   9   4   7        315.28        278.37        16.99 o
  11   4   7         22.52         23.04        15.70 o
  13   4   7        147.57        163.87        20.34 o
  15   4   7        150.88        115.51        20.74 o
  17   4   7         34.18         69.02        18.45 o
  19   4   7         22.19         73.56        20.82 o
  21   4   7         12.52         35.72        18.28 o
 -20   5   7         53.37         70.79        18.93 o
 -18   5   7         19.59         24.06        15.65 o
 -16   5   7          3.67         25.08        15.86 o
 -14   5   7         54.90         87.06        26.12 o
 -12   5   7         14.02         22.54        22.22 o
 -10   5   7         67.36         55.50        14.69 o
  -8   5   7         93.06         92.83        16.25 o
  -6   5   7        934.94        877.08        19.25 o
  -4   5   7        531.98        533.92        18.32 o
  -2   5   7        619.26        664.30        26.45 o
   0   5   7        177.23        190.19        17.34 o
   2   5   7        846.19        810.85        18.93 o
   4   5   7        668.27        683.66        18.99 o
   6   5   7        355.62        337.89        17.55 o
   8   5   7         11.93         45.55        16.13 o
  10   5   7         48.21         48.53        16.55 o
  12   5   7         28.08         22.24        17.27 o
  14   5   7         23.57         54.85        18.63 o
  16   5   7         77.49         78.16        17.38 o
  18   5   7         17.59         43.61        18.43 o
  20   5   7          4.65         37.45        19.03 o
 -19   6   7         33.13         39.39        15.49 o
 -17   6   7         20.62         60.44        16.10 o
 -15   6   7         90.43         75.16        15.85 o
 -13   6   7        114.85         96.64        14.59 o
 -11   6   7        312.67        276.30        16.82 o
  -9   6   7        304.29        293.20        15.61 o
  -7   6   7        816.76        773.79        17.16 o
  -5   6   7        355.62        351.32        18.84 o
  -3   6   7        255.33        238.00        17.13 o
  -1   6   7        291.61        317.82        17.19 o
   1   6   7        310.15        341.14        18.93 o
   3   6   7        556.85        571.90        35.91 o
   5   6   7        934.94        925.78        22.65 o
   7   6   7        108.11        102.23        16.94 o
   9   6   7        169.00        143.45        16.38 o
  11   6   7         50.37         56.05        17.06 o
  13   6   7         99.24        105.23        17.85 o
  15   6   7          1.26         -2.66        20.92 o
  17   6   7         37.67         58.94        19.58 o
  19   6   7         10.17        -18.88        23.52 o
 -20   7   7         10.50         23.14        15.68 o
 -18   7   7         12.06         30.90        16.35 o
 -16   7   7         90.54        140.77        23.57 o
 -14   7   7         65.50         75.54        14.83 o
 -12   7   7        220.50        236.47        17.53 o
 -10   7   7        232.46        216.81        16.62 o
  -8   7   7         61.29         77.37        15.43 o
  -6   7   7        108.11         95.26        17.29 o
  -4   7   7        661.04        656.28        33.85 o
  -2   7   7        112.50        127.80        16.73 o
   0   7   7         17.05         43.58        16.96 o
   2   7   7       1389.70       1287.13        21.22 o
   4   7   7        232.53        226.40        17.55 o
   6   7   7        816.76        767.02        19.19 o
   8   7   7        106.15        128.34        16.85 o
  10   7   7        361.98        377.45        17.41 o
  12   7   7         95.86        104.56        17.19 o
  14   7   7         35.33         50.46        18.40 o
  16   7   7        106.44         99.56        18.16 o
  18   7   7          6.04          8.19        21.77 o
  20   7   7         14.42         31.02        18.41 o
 -19   8   7         22.57         24.46        15.23 o
 -17   8   7          2.73          4.32        15.92 o
 -15   8   7         29.62         34.03        15.80 o
 -13   8   7         53.41         60.21        14.77 o
 -11   8   7        286.96        287.94        15.18 o
  -9   8   7         87.28        117.11        14.79 o
  -7   8   7        106.15        106.07        17.59 o
  -5   8   7         11.93         20.57        16.88 o
  -3   8   7        504.00        487.55        17.94 o
  -1   8   7        413.24        397.39        18.86 o
   1   8   7        180.51        199.71        17.20 o
   3   8   7        148.49        157.29        16.45 o
   5   8   7         93.06        112.44        16.70 o
   7   8   7         61.30         74.28        17.01 o
   9   8   7         82.92         92.05        17.77 o
  11   8   7         66.35         72.05        16.54 o
  13   8   7         77.86         86.17        17.24 o
  15   8   7         56.30         73.01        18.19 o
  17   8   7         32.57         52.09        21.44 o
  19   8   7          2.63         10.26        19.99 o
 -18   9   7         42.35         33.06        15.15 o
 -16   9   7         26.05         42.83        14.42 o
 -14   9   7         54.31         59.80        14.92 o
 -12   9   7        168.58        152.44        14.83 o
 -10   9   7        107.26         89.50        15.21 o
  -8   9   7         82.92         98.15        17.73 o
  -6   9   7        169.00        152.04        17.82 o
  -4   9   7        315.28        301.20        17.69 o
  -2   9   7        317.95        332.75        17.49 o
   0   9   7        156.54        190.57        17.80 o
   2   9   7        117.45        109.51        15.98 o
   4   9   7        789.92        781.03        19.01 o
   6   9   7        304.29        266.62        16.80 o
   8   9   7         87.28        105.57        17.66 o
  10   9   7        272.18        284.12        17.81 o
  12   9   7        146.88        166.07        17.14 o
  14   9   7         34.91         52.93        17.58 o
  16   9   7         10.63         39.77        19.53 o
  18   9   7          6.81         46.93        18.97 o
 -17  10   7          0.49         22.60        16.41 o
 -15  10   7          1.24          9.16        14.96 o
 -13  10   7         96.01        118.20        14.98 o
 -11  10   7          9.39         19.69        14.97 o
  -9  10   7        272.18        281.24        16.90 o
  -7  10   7        361.98        389.54        32.05 o
  -5  10   7         48.21         68.93        17.96 o
  -3  10   7         42.14         42.75        17.08 o
  -1  10   7          4.35          5.10        16.95 o
   1  10   7          3.94         13.73        16.39 o
   3  10   7        115.84        100.58        16.03 o
   5  10   7         67.36         52.04        17.09 o
   7  10   7        232.45        264.01        17.71 o
   9  10   7        107.26         99.98        17.75 o
  11  10   7        118.29        126.15        16.82 o
  13  10   7          2.44         20.14        17.46 o
  15  10   7          2.60          2.47        17.38 o
  17  10   7         51.17         46.57        19.33 o
 -18  11   7         27.14         29.69        15.29 o
 -16  11   7         44.19         79.57        15.28 o
 -14  11   7         57.16        107.12        15.23 o
 -12  11   7         11.75          8.28        14.67 o
 -10  11   7        118.29        118.79        15.43 o
  -8  11   7         66.35         58.39        14.72 o
  -6  11   7         50.37         57.77        32.10 o
  -4  11   7         22.52         12.90        17.25 o
  -2  11   7         23.31         67.44        18.63 o
   0  11   7        169.11        186.94        20.89 o
   2  11   7        264.41        259.13        18.23 o
   4  11   7        112.88         95.22        17.85 o
   6  11   7        312.67        261.55        18.39 o
   8  11   7        286.96        276.38        17.95 o
  10  11   7          9.39         22.12        17.26 o
  12  11   7          7.73         18.05        16.99 o
  14  11   7         11.42         11.29        17.51 o
  16  11   7         22.53         28.51        19.69 o
  18  11   7          7.89         22.33        19.73 o
 -17  12   7         31.16         18.46        17.46 o
 -15  12   7          1.81          9.56        15.42 o
 -13  12   7         82.53        108.61        17.31 o
 -11  12   7          7.73         14.02        15.91 o
  -9  12   7        146.88        192.76        15.05 o
  -7  12   7         95.86         93.80        17.83 o
  -5  12   7         28.08          4.01        17.68 o
  -3  12   7         87.72         65.98        19.07 o
  -1  12   7         33.26         31.70        17.18 o
   1  12   7         27.34         28.49        19.16 o
   3  12   7         19.25         37.40        19.06 o
   5  12   7         14.02         32.56        17.04 o
   7  12   7        220.50        222.07        18.49 o
   9  12   7        168.58        155.24        18.32 o
  11  12   7         11.75         32.27        18.13 o
  13  12   7          9.71         25.95        18.30 o
  15  12   7         75.72         94.19        18.53 o
  17  12   7         16.48         36.06        19.19 o
 -16  13   7         25.42         42.65        15.70 o
 -14  13   7          5.06         -6.00        15.48 o
 -12  13   7          9.71          8.06        16.04 o
 -10  13   7          2.44          2.00        15.88 o
  -8  13   7         77.86         89.42        15.92 o
  -6  13   7         99.24        136.24        19.69 o
  -4  13   7        147.57        152.85        20.14 o
  -2  13   7         30.49         43.33        22.42 o
   0  13   7         39.90         83.97        20.10 o
   2  13   7         75.28         71.93        20.29 o
   4  13   7        189.62        206.12        29.38 o
   6  13   7        114.86        128.43        18.03 o
   8  13   7         53.41         57.59        18.60 o
  10  13   7         96.01        114.77        19.86 o
  12  13   7         82.53         81.59        18.50 o
  14  13   7         42.38         40.75        18.19 o
  16  13   7         50.10         60.02        19.60 o
 -15  14   7         21.62         20.21        15.58 o
 -13  14   7         42.38         80.96        16.43 o
 -11  14   7         11.42         19.29        15.82 o
  -9  14   7         34.91         76.55        16.01 o
  -7  14   7         35.33         62.95        18.24 o
  -5  14   7         23.57         59.97        19.05 o
  -3  14   7        109.18        129.91        19.14 o
  -1  14   7          3.16         20.55        20.36 o
   1  14   7         95.12         84.50        19.22 o
   3  14   7        192.97        191.36        21.23 o
   5  14   7         54.90         67.31        20.91 o
   7  14   7         65.50         66.82        26.04 o
   9  14   7         54.31         39.89        19.32 o
  11  14   7         57.16         78.15        18.46 o
  13  14   7          5.06         13.69        18.41 o
  15  14   7         20.53         28.98        18.58 o
 -14  15   7         20.53         21.25        15.60 o
 -12  15   7         75.71         95.07        15.49 o
 -10  15   7          2.60          9.87        15.41 o
  -8  15   7         56.30         59.55        15.69 o
  -6  15   7          1.26         33.72        28.27 o
  -4  15   7        150.88        133.39        43.03 o
  -2  15   7        206.02        172.21        19.63 o
   0  15   7         51.24         50.08        20.61 o
   2  15   7         19.43         26.09        19.60 o
   4  15   7         35.18         36.82        19.64 o
   6  15   7         90.43        131.42        21.54 o
   8  15   7         29.62         43.07        30.28 o
  10  15   7          1.24          5.63        19.82 o
  12  15   7          1.80         26.42        19.11 o
  14  15   7         21.62         20.73        19.87 o
 -13  16   7         50.10         70.41        16.32 o
 -11  16   7         22.53          8.96        16.49 o
  -9  16   7         10.63         21.39        16.75 o
  -7  16   7        106.43        123.53        18.80 o
  -5  16   7         77.50         80.03        24.41 o
  -3  16   7         74.92         75.89        21.16 o
  -1  16   7        111.77        130.04        19.08 o
   1  16   7         21.67         50.09        24.02 o
   3  16   7         49.36        114.46        23.91 o
   5  16   7          3.67        -21.76        21.54 o
   7  16   7         90.54        115.33        20.08 o
   9  16   7         26.05         36.17        22.51 o
  11  16   7         44.19         38.87        22.97 o
  13  16   7         25.42         49.70        21.72 o
 -12  17   7         16.48         18.70        16.21 o
 -10  17   7         51.17         74.22        17.76 o
  -8  17   7         32.57         45.69        23.30 o
  -6  17   7         37.67         36.44        20.13 o
  -4  17   7         34.18         43.08        33.97 o
  -2  17   7         96.93        125.38        20.17 o
   0  17   7          8.13         35.74        19.39 o
   2  17   7         35.15         54.81        20.07 o
   4  17   7         43.75         23.91        22.08 o
   6  17   7         20.62         28.34        20.72 o
   8  17   7          2.73         14.96        24.44 o
  10  17   7          0.49        -16.35        22.79 o
  12  17   7         31.16          3.44        24.05 o
 -11  18   7          7.89         33.32        17.68 o
  -9  18   7          6.81         50.48        19.03 o
  -7  18   7          6.04         -0.47        23.64 o
  -5  18   7         17.59         22.28        20.09 o
  -3  18   7          5.97         23.58        38.08 o
  -1  18   7         16.58         15.98        21.68 o
   1  18   7          2.43          9.50        30.49 o
   3  18   7          6.07        -14.43        20.53 o
   5  18   7         19.59         50.36        20.57 o
   7  18   7         12.06         34.43        22.98 o
   9  18   7         42.35         49.95        23.32 o
  11  18   7         27.14         55.16        24.05 o
  -8  19   7          2.63         47.60        18.51 o
  -6  19   7         10.17        -45.03        22.52 o
  -4  19   7         22.19         24.57        22.44 o
  -2  19   7          0.54         -0.76        20.17 o
   0  19   7         36.56         28.69        40.03 o
   2  19   7          1.26         -2.65        26.66 o
   4  19   7          3.01         23.26        27.50 o
   6  19   7         33.13         12.18        46.09 o
   8  19   7         22.57         28.08        26.38 o
  -7  20   7         14.42         23.70        19.06 o
  -5  20   7          4.65         39.65        21.22 o
  -3  20   7         51.19         57.00        21.20 o
  -1  20   7         40.80         22.40        26.53 o
   1  20   7        121.59        180.53        34.11 o
   3  20   7         22.09         16.80        30.01 o
   5  20   7         53.37         83.25        25.76 o
   7  20   7         10.50         41.95        21.55 o
  -4  21   7         12.52         36.76        21.12 o
  -2  21   7          9.23         25.17        23.51 o
   0  21   7         20.61         18.59        21.36 o
   2  21   7         57.09        111.31        23.55 o
   4  21   7          2.76         15.99        33.97 o
   0   0   8       1413.08       1406.18        25.98 o
   2   0   8        350.00        379.32        21.39 o
   4   0   8        252.25        259.89        18.16 o
   6   0   8         31.08         42.32        15.05 o
   8   0   8         72.37         57.92        16.63 o
  10   0   8         84.42        110.60        14.79 o
  12   0   8         73.81         89.61        15.12 o
  14   0   8          4.68         -0.44        17.12 o
  16   0   8         47.88         64.71        14.72 o
  18   0   8         20.36         18.97        20.13 o
 -17   1   8          6.05         10.83        15.52 o
 -15   1   8          3.89         15.62        14.49 o
 -13   1   8         16.57         -6.95        14.69 o
 -11   1   8        152.61        161.93        15.06 o
  -9   1   8         49.24         38.20        14.81 o
  -7   1   8        152.01        155.64        14.06 o
  -5   1   8        600.81        618.75        18.41 o
  -3   1   8        104.89         76.21        17.99 o
  -1   1   8        467.44        483.84        25.59 o
   1   1   8        467.44        461.02        17.19 o
   3   1   8         27.17         26.60        15.65 o
   5   1   8        361.79        368.26        17.88 o
   7   1   8         46.34         49.75        14.55 o
   9   1   8        166.04        171.65        23.25 o
  11   1   8         62.44         59.52        15.22 o
  13   1   8         13.56         12.75        15.41 o
  15   1   8        111.80        113.78        20.17 o
  17   1   8         11.41         44.75        19.11 o
 -18   2   8         93.55        114.17        16.94 o
 -16   2   8         12.07         21.69        15.32 o
 -14   2   8         32.15         64.98        15.91 o
 -12   2   8         77.52        101.73        15.17 o
 -10   2   8         76.75         84.83        14.65 o
  -8   2   8          3.66         14.40        15.41 o
  -6   2   8        315.33        308.99        15.51 o
  -4   2   8        359.01        350.95        17.82 o
  -2   2   8        389.41        398.87        18.99 o
   0   2   8        350.00        401.77        37.46 o
   2   2   8        389.41        373.52        19.12 o
   4   2   8        222.82        230.98        18.46 o
   6   2   8         63.95         57.18        15.75 o
   8   2   8          4.98         38.62        18.78 o
  10   2   8         76.26        102.81        16.51 o
  12   2   8        130.38        172.61        19.20 o
  14   2   8          8.28          2.58        17.64 o
  16   2   8          5.39         10.42        18.44 o
  18   2   8         31.67         46.64        19.37 o
 -17   3   8         16.28         31.20        15.82 o
 -15   3   8          6.66         37.89        16.57 o
 -13   3   8          0.11         23.91        15.39 o
 -11   3   8         33.55         46.71        14.88 o
  -9   3   8        124.81        140.70        15.62 o
  -7   3   8        269.34        256.70        15.60 o
  -5   3   8        374.51        349.61        20.01 o
  -3   3   8         90.82         98.22        15.69 o
  -1   3   8         27.17         51.95        15.46 o
   1   3   8        104.89         84.90        17.22 o
   3   3   8         90.82        100.51        20.90 o
   5   3   8         89.92        106.49        15.15 o
   7   3   8         57.22         62.16        17.03 o
   9   3   8        271.83        262.81        16.86 o
  11   3   8         29.72         -3.77        17.16 o
  13   3   8        131.40        158.70        23.31 o
  15   3   8         73.42         78.56        18.44 o
  17   3   8          6.35         29.69        21.64 o
 -18   4   8         23.48         68.40        16.95 o
 -16   4   8          2.35         -1.62        14.93 o
 -14   4   8         52.93         64.83        15.82 o
 -12   4   8         20.25          7.75        15.07 o
 -10   4   8        119.67        153.77        14.98 o
  -8   4   8         33.09         40.78        15.11 o
  -6   4   8        338.50        309.22        16.33 o
  -4   4   8        152.98        120.96        16.31 o
  -2   4   8        222.82        232.10        20.35 o
   0   4   8        252.25        258.65        19.91 o
   2   4   8        359.00        351.52        16.82 o
   4   4   8        152.98        148.27        16.22 o
   6   4   8        164.05        155.62        17.38 o
   8   4   8         28.33         36.88        15.89 o
  10   4   8        156.61        169.61        16.55 o
  12   4   8         91.36        111.58        17.75 o
  14   4   8         95.45         88.20        21.77 o
  16   4   8         15.14         25.32        17.16 o
  18   4   8          0.06         35.17        20.12 o
 -17   5   8         17.35         16.46        15.47 o
 -15   5   8          7.03         43.38        16.46 o
 -13   5   8         22.24         36.66        16.42 o
 -11   5   8          7.89         30.38        15.02 o
  -9   5   8          2.38         13.84        14.42 o
  -7   5   8         52.52         50.80        15.27 o
  -5   5   8          3.82         17.68        16.96 o
  -3   5   8         89.92         94.86        17.65 o
  -1   5   8        361.79        323.65        17.36 o
   1   5   8        600.81        550.99        35.55 o
   3   5   8        374.51        322.00        17.96 o
   5   5   8          3.82         13.84        16.04 o
   7   5   8         54.45         51.02        17.92 o
   9   5   8         30.54         51.53        16.18 o
  11   5   8         25.63         36.26        16.47 o
  13   5   8         70.56         82.61        19.67 o
  15   5   8         22.66          4.66        19.53 o
  17   5   8         32.49         56.77        20.08 o
 -16   6   8         27.12         27.40        14.81 o
 -14   6   8         15.62         15.05        16.02 o
 -12   6   8         25.67         53.62        15.56 o
 -10   6   8         16.01         10.45        14.25 o
  -8   6   8         63.51         84.81        14.48 o
  -6   6   8        167.81        167.71        18.41 o
  -4   6   8        164.05        151.20        16.91 o
  -2   6   8         63.95         60.11        16.73 o
   0   6   8         31.08         50.07        18.79 o
   2   6   8        315.33        309.34        16.47 o
   4   6   8        338.50        334.22        17.17 o
   6   6   8        167.81        162.25        17.21 o
   8   6   8          2.97         14.55        17.43 o
  10   6   8         36.15         55.02        16.54 o
  12   6   8        183.11        196.94        17.96 o
  14   6   8        163.81        189.73        21.95 o
  16   6   8          1.50          7.12        18.63 o
 -17   7   8          0.16          5.24        17.68 o
 -15   7   8          4.31         10.13        18.86 o
 -13   7   8          2.57         26.93        15.68 o
 -11   7   8         57.59         47.19        15.07 o
  -9   7   8          9.18         22.63        14.70 o
  -7   7   8        114.41        107.61        15.52 o
  -5   7   8         54.45         31.80        16.93 o
  -3   7   8         57.22         44.23        18.64 o
  -1   7   8         46.34         36.85        17.16 o
   1   7   8        152.01        126.55        17.41 o
   3   7   8        269.34        250.41        16.86 o
   5   7   8         52.52         63.77        15.71 o
   7   7   8        114.41         96.47        16.56 o
   9   7   8         12.16         -1.23        17.29 o
  11   7   8         60.46         63.44        18.69 o
  13   7   8         50.11         50.92        19.04 o
  15   7   8         37.05         58.78        20.02 o
  17   7   8         11.74         28.28        18.87 o
 -16   8   8          5.98          5.65        16.34 o
 -14   8   8          1.56         19.64        15.23 o
 -12   8   8         13.86         27.96        15.34 o
 -10   8   8         32.11         44.08        16.07 o
  -8   8   8         35.74         35.62        14.94 o
  -6   8   8          2.97         15.53        17.12 o
  -4   8   8         28.33         50.98        20.68 o
  -2   8   8          4.98         33.00        24.29 o
   0   8   8         72.37         81.77        18.94 o
   2   8   8          3.66         15.31        15.77 o
   4   8   8         33.09         23.56        16.09 o
   6   8   8         63.51         62.71        17.31 o
   8   8   8         35.74         58.44        16.87 o
  10   8   8        149.45        190.80        24.54 o
  12   8   8         27.99         58.08        27.14 o
  14   8   8         50.61         63.04        18.76 o
  16   8   8          1.16         17.50        20.44 o
 -15   9   8          6.70         16.15        15.69 o
 -13   9   8         17.53         36.63        15.15 o
 -11   9   8         88.45        115.27        16.25 o
  -9   9   8         44.05         82.59        15.02 o
  -7   9   8         12.16         23.10        15.19 o
  -5   9   8         30.54         63.54        18.89 o
  -3   9   8        271.83        257.31        17.38 o
  -1   9   8        166.04        136.41        17.73 o
   1   9   8         49.24         61.92        16.54 o
   3   9   8        124.81        109.47        17.55 o
   5   9   8          2.38         19.31        15.85 o
   7   9   8          9.18         21.52        16.84 o
   9   9   8         44.05         72.72        18.06 o
  11   9   8          0.41         -4.24        17.77 o
  13   9   8          7.51         16.13        18.37 o
  15   9   8         28.47         32.32        18.93 o
 -14  10   8          7.42          9.04        16.52 o
 -12  10   8         24.02         36.16        15.71 o
 -10  10   8         58.82         47.39        16.05 o
  -8  10   8        149.45        165.72        16.66 o
  -6  10   8         36.15         45.22        17.75 o
  -4  10   8        156.62        145.08        19.10 o
  -2  10   8         76.26         82.30        27.87 o
   0  10   8         84.42         78.03        17.49 o
   2  10   8         76.75        108.80        19.22 o
   4  10   8        119.67        125.75        18.97 o
   6  10   8         16.01         15.18        17.54 o
   8  10   8         32.11         39.71        17.87 o
  10  10   8         58.82         60.32        18.69 o
  12  10   8         71.00         92.56        18.88 o
  14  10   8         30.23         39.03        18.64 o
 -15  11   8         13.80         -8.96        15.83 o
 -13  11   8         16.23         16.56        15.56 o
 -11  11   8         87.87        125.73        15.28 o
  -9  11   8          0.41         -6.25        15.39 o
  -7  11   8         60.46         41.45        21.87 o
  -5  11   8         25.63         29.95        17.47 o
  -3  11   8         29.72         38.07        17.50 o
  -1  11   8         62.44         74.93        16.68 o
   1  11   8        152.61        153.73        19.44 o
   3  11   8         33.55         22.48        16.76 o
   5  11   8          7.89          3.63        16.81 o
   7  11   8         57.59         54.38        17.97 o
   9  11   8         88.45         91.37        18.01 o
  11  11   8         87.87         78.42        18.39 o
  13  11   8          3.74         13.22        17.95 o
  15  11   8         12.81         35.25        19.69 o
 -14  12   8         38.69         37.65        17.59 o
 -12  12   8          0.16        -13.55        17.37 o
 -10  12   8         71.00         67.38        15.47 o
  -8  12   8         27.99         61.65        15.35 o
  -6  12   8        183.11        171.47        18.66 o
  -4  12   8         91.36         95.59        18.21 o
  -2  12   8        130.38        142.24        17.61 o
   0  12   8         73.81         80.64        17.49 o
   2  12   8         77.52         83.70        17.69 o
   4  12   8         20.25         12.38        18.86 o
   6  12   8         25.67         30.01        17.35 o
   8  12   8         13.86         15.61        18.19 o
  10  12   8         24.02         13.31        18.41 o
  12  12   8          0.16          5.80        19.32 o
  14  12   8         28.17         42.88        18.22 o
 -13  13   8         19.89         38.98        15.77 o
 -11  13   8          3.74        -14.80        15.82 o
  -9  13   8          7.51         29.10        15.73 o
  -7  13   8         50.11         68.58        16.52 o
  -5  13   8         70.56         72.67        20.39 o
  -3  13   8        131.40        143.67        18.48 o
  -1  13   8         13.56         42.19        28.06 o
   1  13   8         16.57        -16.36        24.51 o
   3  13   8          0.11          8.02        19.69 o
   5  13   8         22.24         45.37        19.04 o
   7  13   8          2.57         14.12        18.06 o
   9  13   8         17.53         19.21        20.75 o
  11  13   8         16.23         25.60        18.73 o
  13  13   8         19.89         45.82        19.00 o
 -12  14   8         28.17         55.92        16.27 o
 -10  14   8         30.23         29.53        16.45 o
  -8  14   8         50.61         74.17        18.03 o
  -6  14   8        163.81        189.98        19.04 o
  -4  14   8         95.45        100.74        20.08 o
  -2  14   8          8.28          1.93        20.84 o
   0  14   8          4.68         26.87        21.38 o
   2  14   8         32.15         49.22        49.85 o
   4  14   8         52.93         53.43        19.96 o
   6  14   8         15.62         11.69        21.27 o
   8  14   8          1.56         20.32        22.08 o
  10  14   8          7.42         16.98        19.96 o
  12  14   8         38.69         41.03        19.71 o
 -11  15   8         12.81         36.59        19.11 o
  -9  15   8         28.47         37.30        16.44 o
  -7  15   8         37.05         33.36        18.56 o
  -5  15   8         22.66         34.66        29.66 o
  -3  15   8         73.42         54.60        32.51 o
  -1  15   8        111.80         87.13        43.72 o
   1  15   8          3.89          7.64        21.38 o
   3  15   8          6.66          4.50        26.73 o
   5  15   8          7.03          9.67        21.64 o
   7  15   8          4.31         31.29        22.67 o
   9  15   8          6.70         -3.64        25.40 o
  11  15   8         13.80         12.03        21.03 o
  -8  16   8          1.16         27.22        18.01 o
  -6  16   8          1.50         20.49        33.28 o
  -4  16   8         15.14         30.14        19.84 o
  -2  16   8          5.39         42.29        34.60 o
   0  16   8         47.88         81.42        22.14 o
   2  16   8         12.07         -3.51        45.53 o
   4  16   8          2.35         -3.46        20.43 o
   6  16   8         27.12         25.36        49.99 o
   8  16   8          5.98          6.12        20.96 o
  -7  17   8         11.74         37.76        18.27 o
  -5  17   8         32.49         59.48        39.47 o
  -3  17   8          6.35         17.40        38.36 o
  -1  17   8         11.41         47.40        20.52 o
   1  17   8          6.05         20.38        20.64 o
   3  17   8         16.28         51.18        22.67 o
   5  17   8         17.35         49.07        22.84 o
   7  17   8          0.16         -2.35        23.38 o
  -4  18   8          0.06         32.86        20.57 o
  -2  18   8         31.67         -9.21        20.71 o
   0  18   8         20.36         28.36        23.01 o
   2  18   8         93.55        143.31        23.35 o
   4  18   8         23.48         41.81        21.58 o
   1   0   9        211.21        174.45        20.04 o
   3   0   9         86.75        104.33        18.13 o
   5   0   9          1.10         16.70        15.66 o
   7   0   9         58.64         48.07        16.30 o
   9   0   9         20.22         33.66        15.78 o
  11   0   9         24.64         70.46        16.13 o
  13   0   9         81.43         81.71        16.67 o
  15   0   9          4.30         32.65        20.79 o
 -14   1   9         24.12         40.50        16.51 o
 -12   1   9          6.11         25.57        16.15 o
 -10   1   9         63.15         83.93        16.97 o
  -8   1   9         12.12         36.94        14.83 o
  -6   1   9         66.43         95.23        16.02 o
  -4   1   9        261.29        250.21        18.26 o
  -2   1   9         74.73         84.69        18.44 o
   0   1   9        211.21        218.32        20.33 o
   2   1   9         55.35         74.98        16.21 o
   4   1   9        215.02        187.99        17.06 o
   6   1   9        244.85        266.31        17.59 o
   8   1   9         54.68         37.88        19.09 o
  10   1   9         15.55         37.58        17.86 o
  12   1   9         21.87         58.74        23.54 o
  14   1   9         53.69         81.74        20.63 o
 -13   2   9         34.85         56.94        15.91 o
 -11   2   9          0.47        -13.50        14.92 o
  -9   2   9         89.01        113.09        16.10 o
  -7   2   9          0.22        -31.76        15.88 o
  -5   2   9        138.39        141.74        16.45 o
  -3   2   9          7.10         29.68        17.36 o
  -1   2   9         55.35         74.73        16.12 o
   1   2   9         74.73         88.11        23.39 o
   3   2   9        169.75        169.88        17.03 o
   5   2   9         76.33         89.59        17.71 o
   7   2   9        100.37        131.59        18.41 o
   9   2   9          3.91          1.71        16.73 o
  11   2   9         45.41         64.53        19.68 o
  13   2   9         32.46         45.56        21.75 o
 -14   3   9         39.01         48.87        15.18 o
 -12   3   9          2.90         45.35        15.41 o
 -10   3   9         29.31         -0.79        16.11 o
  -8   3   9          5.41          5.16        15.14 o
  -6   3   9         11.65         21.25        16.04 o
  -4   3   9        152.54        149.46        16.80 o
  -2   3   9        169.75        190.15        16.51 o
   0   3   9         86.75         90.14        18.17 o
   2   3   9          7.10         37.97        18.43 o
   4   3   9         85.28         79.74        15.64 o
   6   3   9        141.49        158.34        17.19 o
   8   3   9         41.65         26.25        16.86 o
  10   3   9         21.63         23.82        19.23 o
  12   3   9         10.25         24.14        17.02 o
  14   3   9         51.91         55.44        17.78 o
 -13   4   9         14.21          9.36        18.07 o
 -11   4   9          2.22         28.58        19.02 o
  -9   4   9         11.00          3.11        15.00 o
  -7   4   9         20.35         31.93        15.38 o
  -5   4   9         14.17         21.81        17.00 o
  -3   4   9         85.28        110.17        17.74 o
  -1   4   9        215.02        211.54        19.60 o
   1   4   9        261.29        289.04        19.55 o
   3   4   9        152.54        153.49        16.61 o
   5   4   9         54.85         72.79        16.72 o
   7   4   9         43.22         27.60        16.65 o
   9   4   9         60.43         69.39        19.41 o
  11   4   9         75.06         54.50        21.38 o
  13   4   9          3.15         -4.35        19.64 o
 -14   5   9         14.63         20.23        16.97 o
 -12   5   9          2.36         -1.97        17.23 o
 -10   5   9          1.44         14.68        25.10 o
  -8   5   9          2.92         -7.18        15.51 o
  -6   5   9         52.14         67.39        15.65 o
  -4   5   9         54.85         67.86        16.74 o
  -2   5   9         76.33         94.44        17.30 o
   0   5   9          1.10         46.15        18.17 o
   2   5   9        138.39        149.72        15.82 o
   4   5   9         14.17         29.66        15.72 o
   6   5   9         29.07         34.06        15.74 o
   8   5   9         69.65         86.74        18.77 o
  10   5   9         13.49         13.16        17.69 o
  12   5   9         20.54          8.07        18.25 o
  14   5   9          2.75          8.90        18.80 o
 -13   6   9         13.21         24.37        15.80 o
 -11   6   9          4.50          7.82        15.60 o
  -9   6   9         16.11         33.29        15.91 o
  -7   6   9         14.10         18.30        14.95 o
  -5   6   9         29.07         19.86        17.13 o
  -3   6   9        141.49        159.87        20.79 o
  -1   6   9        244.85        260.95        19.15 o
   1   6   9         66.43         84.84        17.27 o
   3   6   9         11.65         13.06        15.37 o
   5   6   9         52.14         69.32        16.57 o
   7   6   9          8.13         21.90        16.97 o
   9   6   9         11.46         17.27        17.56 o
  11   6   9         10.24         18.85        17.91 o
  13   6   9         11.49         51.15        21.68 o
 -12   7   9          2.47         -2.29        16.42 o
 -10   7   9         29.51         57.91        16.26 o
  -8   7   9         36.32          3.32        15.53 o
  -6   7   9          8.13          3.81        17.19 o
  -4   7   9         43.22         58.31        18.82 o
  -2   7   9        100.37        102.26        17.61 o
   0   7   9         58.65         85.87        21.02 o
   2   7   9          0.22         13.34        16.69 o
   4   7   9         20.35         30.63        16.50 o
   6   7   9         14.10         15.73        16.87 o
   8   7   9          9.97         32.89        16.92 o
  10   7   9         58.07         72.98        17.74 o
  12   7   9         26.94         41.35        19.82 o
 -11   8   9         22.85         42.06        15.81 o
  -9   8   9          4.00          0.75        16.23 o
  -7   8   9          9.97         42.20        15.64 o
  -5   8   9         69.65         95.93        26.98 o
  -3   8   9         41.65         45.47        19.27 o
  -1   8   9         54.68         57.33        17.90 o
   1   8   9         12.12         28.20        15.82 o
   3   8   9          5.41         14.56        18.21 o
   5   8   9          2.92          1.08        16.75 o
   7   8   9         36.32         49.16        17.19 o
   9   8   9         23.79         47.21        17.98 o
  11   8   9         64.22         72.42        19.53 o
 -12   9   9          8.47         37.98        15.89 o
 -10   9   9          7.32         24.12        15.70 o
  -8   9   9         23.79         28.03        16.31 o
  -6   9   9         11.46        -16.85        20.91 o
  -4   9   9         60.43         40.96        21.59 o
  -2   9   9          3.91         13.91        17.67 o
   0   9   9         20.22         11.39        16.54 o
   2   9   9         89.01         86.64        16.46 o
   4   9   9         11.00         33.21        17.74 o
   6   9   9         16.11         46.57        19.39 o
   8   9   9          4.00          4.43        17.68 o
  10   9   9         28.22         40.41        18.35 o
  12   9   9         45.21         33.28        19.11 o
 -11  10   9          9.37         28.82        16.35 o
  -9  10   9         28.22         31.77        16.33 o
  -7  10   9         58.07         78.46        15.85 o
  -5  10   9         13.49          4.36        17.36 o
  -3  10   9         21.63         -2.56        19.75 o
  -1  10   9         15.55         19.52        16.72 o
   1  10   9         63.15         70.77        18.41 o
   3  10   9         29.31         23.19        16.89 o
   5  10   9          1.44         34.70        18.11 o
   7  10   9         29.51         36.83        19.40 o
   9  10   9          7.32         36.27        18.60 o
  11  10   9          0.69          4.07        19.22 o
 -10  11   9          0.69         29.53        17.05 o
  -8  11   9         64.22         80.30        17.27 o
  -6  11   9         10.24         16.89        18.72 o
  -4  11   9         75.06         79.28        18.87 o
  -2  11   9         45.41         73.91        17.71 o
   0  11   9         24.64         32.92        18.65 o
   2  11   9          0.47          9.49        18.46 o
   4  11   9          2.22         -5.81        18.17 o
   6  11   9          4.50         11.20        18.66 o
   8  11   9         22.85         22.10        19.75 o
  10  11   9          9.37         15.76        18.44 o
  -9  12   9         45.21         61.75        18.48 o
  -7  12   9         26.94         36.48        16.59 o
  -5  12   9         20.54         36.04        20.62 o
  -3  12   9         10.25          9.76        17.60 o
  -1  12   9         21.87         59.61        19.64 o
   1  12   9          6.11         34.72        18.43 o
   3  12   9          2.90         10.45        19.35 o
   5  12   9          2.36         -3.56        18.22 o
   7  12   9          2.47         11.57        19.72 o
   9  12   9          8.47         18.72        19.58 o
  -6  13   9         11.49         49.38        19.61 o
  -4  13   9          3.15         -0.16        18.65 o
  -2  13   9         32.46         14.71        19.53 o
   0  13   9         81.43        119.40        22.56 o
   2  13   9         34.85         51.46        21.16 o
   4  13   9         14.21         23.86        23.18 o
   6  13   9         13.21         25.35        20.80 o
  -5  14   9          2.75          6.48        23.28 o
  -3  14   9         51.91         51.97        20.83 o
  -1  14   9         53.69         57.40        23.04 o
   1  14   9         24.12         53.02        22.44 o
   3  14   9         39.01         56.12        22.88 o
   5  14   9         14.63         20.06        23.22 o
   0  15   9          4.30         10.05        23.29 o
   0   0  10          0.02         28.41        29.38 o
   2   0  10         80.23        117.28        21.21 o
   4   0  10         11.97         34.67        18.33 o
   6   0  10         18.00         30.88        19.84 o
   8   0  10         34.98         61.15        20.15 o
  -9   1  10         41.56         34.36        15.56 o
  -7   1  10         43.94         38.28        16.63 o
  -5   1  10          5.49          1.40        16.19 o
  -3   1  10         41.03         53.87        19.16 o
  -1   1  10          6.76         21.10        22.58 o
   1   1  10          6.76         -8.37        25.80 o
   3   1  10          6.88         25.27        25.70 o
   5   1  10         36.89         26.01        19.81 o
   7   1  10         56.34         66.43        21.85 o
   9   1  10          0.68         33.30        20.38 o
  -8   2  10          2.28         29.23        16.00 o
  -6   2  10         14.67         31.75        15.49 o
  -4   2  10         43.12         58.79        19.24 o
  -2   2  10         14.55         40.96        18.00 o
   0   2  10         80.23         82.24        19.63 o
   2   2  10         14.55         12.13        20.92 o
   4   2  10         12.54         19.89        18.41 o
   6   2  10         22.82         13.56        17.35 o
   8   2  10          0.71         51.29        21.95 o
  -9   3  10          7.54         19.17        16.16 o
  -7   3  10          7.43         -3.32        14.72 o
  -5   3  10          8.74         27.66        16.24 o
  -3   3  10         29.41         45.38        18.97 o
  -1   3  10          6.88         25.20        19.01 o
   1   3  10         41.03         22.58        18.96 o
   3   3  10         29.41         22.59        18.15 o
   5   3  10          6.00         46.26        19.57 o
   7   3  10          7.01         -3.11        20.23 o
   9   3  10         19.82         17.96        19.12 o
  -8   4  10         29.78         59.04        17.46 o
  -6   4  10          0.50         -2.62        18.54 o
  -4   4  10         43.60         63.71        24.86 o
  -2   4  10         12.54          1.82        17.89 o
   0   4  10         11.97         29.03        19.18 o
   2   4  10         43.12         45.90        17.13 o
   4   4  10         43.60         49.70        16.58 o
   6   4  10         20.96         24.99        16.58 o
   8   4  10         16.57         15.91        19.28 o
  -7   5  10         10.22         30.65        17.48 o
  -5   5  10         65.79         70.49        18.34 o
  -3   5  10          6.00         26.68        20.88 o
  -1   5  10         36.89         39.70        18.16 o
   1   5  10          5.49          8.64        21.99 o
   3   5  10          8.74         16.20        16.21 o
   5   5  10         65.79         74.77        16.75 o
   7   5  10         41.89         35.64        18.88 o
  -6   6  10         17.25         46.93        17.33 o
  -4   6  10         20.96         27.80        18.02 o
  -2   6  10         22.82         54.08        19.29 o
   0   6  10         18.00         26.38        19.61 o
   2   6  10         14.67         44.17        18.76 o
   4   6  10          0.50         13.68        16.65 o
   6   6  10         17.25         52.89        17.87 o
  -5   7  10         41.89         58.34        19.70 o
  -3   7  10          7.01         24.08        18.15 o
  -1   7  10         56.34         85.80        23.62 o
   1   7  10         43.94         43.38        16.86 o
   3   7  10          7.43          8.77        17.59 o
   5   7  10         10.22         12.68        17.94 o
  -4   8  10         16.57         -7.68        18.84 o
  -2   8  10          0.71         28.73        19.62 o
   0   8  10         34.98         49.78        19.23 o
   2   8  10          2.28         24.11        16.65 o
   4   8  10         29.78         19.55        16.80 o
  -3   9  10         19.82         93.60        23.70 o
  -1   9  10          0.68         14.87        17.27 o
   1   9  10         41.56         39.91        20.35 o
   3   9  10          7.54          6.17        17.88 o
                                                
